# Supplementary material for: 1,3-Bis(propan-2-yl)naphthalene
Source: Acta Crystallogr Sect E Struct Rep Online. 2011 Nov 16;67(Pt 12):o3334. doi: 10.1107/S1600536811047854 (PMC3238981; doi:10.1107/S1600536811047854)
Supplement: Supplementary file 1 [file e-67-o3334-sup1.cif]

##############################################################################
#                                                                            #
# This CIF contains the data in a paper accepted for publication in          #
# Acta Crystallographica Section E. It conforms to the requirements of       #
# Notes for Authors for Acta Crystallographica Section E, and has been       #
# peer reviewed under the auspices of the IUCr Commission on Journals.       #
#                                                                            #
# Full details of the Crystallographic Information File format               #
# are given in the paper "The Crystallographic Information File (CIF):       #
# a New Standard Archive File for Crystallography" by S. R. Hall, F. H.      #
# Allen and I. D. Brown [Acta Cryst. (1991), A47, 655-685].                  #
#                                                                            #
# The current version of the core CIF dictionary is obtainable from          #
# ftp://ftp.iucr.org/pub/cif_core.dic.                                       #
#                                                                            #
# Software is freely available for graphical display of the structure(s)     #
# in this CIF. For information consult the CIF software page                 #
# http://www.iucr.org/resources/cif/software.                                #
#                                                                            #
# This file may be used for bona fide research purposes within the           #
# scientific community so long as proper attribution is given to the journal # 
# article from which it was obtained.                                        #
#                                                                            #
##############################################################################
data_global
_audit_creation_method     'from SHELXL-97 with Word-Perfect Macro PRPKAPPA'
_journal_date_recd_electronic     2011-11-09
_journal_date_accepted     2011-11-10
_journal_name_full     'Acta Crystallographica, Section E'
_journal_year     2011
_journal_volume     67
_journal_issue     12
_journal_page_first     o3334
_journal_page_last     o3334
_journal_paper_category     QO
_journal_coeditor_code     HB6496
_publ_contact_author_name
;
Low , John Nicolson
;
_publ_contact_author_address
;
     Department of Chemistry, University of Aberdeen,
     Meston Walk, Old Aberdeen, AB24 3UE, Scotland.
;
_publ_contact_author_email     'jnlow111@gmail.com'
_publ_contact_author_fax     ?
_publ_contact_author_phone     ?
_publ_section_title
;
1,3-Bis(propan-2-yl)naphthalene
;
loop_
    _publ_author_name
    _publ_author_footnote
    _publ_author_address
    'Schr\"oder, Bernd' .
;
CICECO, Departamento de Qu\'imica
Faculdade de Ci\^encias
Universidade do Aveiro
3810-193 Aveiro
Portugal
;
    'Gomes, Ligia Rebelo' .
;    CIAGEB-Faculdade de Ci\^encias de Sa\'ude
     Escola Superior de Sa\'ude da UFP
     Universidade Fernando Pessoa
     Rua Carlos da Maia, 296
     P-4200-150 Porto
     Portugal
;
    'Low, John Nicolson' .
;
     Department of Chemistry, University of Aberdeen,
     Meston Walk, Old Aberdeen, AB24 3UE, Scotland.
;
_iucr_refine_instructions_details
;
TITL 1_3_din in Pbca
CELL 0.71073  16.1044   8.2099  19.0303  90.000  90.000  90.000
ZERR   8   0.0012   0.0005   0.0013   0.000   0.000   0.000
LATT  1
SYMM 0.5-X, -Y, 0.5+Z
SYMM -X, 0.5+Y, 0.5-Z
SYMM 0.5+X, 0.5-Y, -Z
SFAC C H
UNIT 128 160
TEMP -123
SIZE 0.04 0.20 0.22
acta
L.S. 4
BOND $H
FMAP 2
PLAN -20
conf
WGHT    0.039800    0.927200
FVAR       0.14955
MOLE   1
C1    1    0.352236    0.392574    0.189642    11.00000    0.01731    0.02068 =
         0.02531   -0.00203   -0.00295    0.00173
C11   1    0.308030    0.237960    0.165591    11.00000    0.01962    0.02244 =
         0.02701   -0.00179    0.00081   -0.00322
AFIX  13
H11   2    0.251933    0.236596    0.188116    11.00000   -1.20000
AFIX   0
C111  1    0.295300    0.227105    0.086102    11.00000    0.03744    0.02912 =
         0.02969   -0.00379   -0.00430   -0.00986
AFIX  33
H11A  2    0.266638    0.125222    0.074627    11.00000   -1.50000
H11B  2    0.349365    0.229489    0.062489    11.00000   -1.50000
H11C  2    0.261739    0.319647    0.070247    11.00000   -1.50000
AFIX   0
C112  1    0.355373    0.087268    0.191471    11.00000    0.02723    0.02304 =
         0.03602   -0.00290   -0.00024   -0.00178
AFIX  33
H11D  2    0.326560   -0.011386    0.175786    11.00000   -1.50000
H11E  2    0.357976    0.088538    0.242918    11.00000   -1.50000
H11F  2    0.411819    0.088407    0.172238    11.00000   -1.50000
AFIX   0
C2    1    0.402459    0.479570    0.144959    11.00000    0.02113    0.02244 =
         0.02324   -0.00234   -0.00119    0.00057
AFIX  43
H2    2    0.406621    0.445049    0.097442    11.00000   -1.20000
AFIX   0
C3    1    0.448542    0.618844    0.166374    11.00000    0.01984    0.02027 =
         0.02607    0.00000   -0.00283    0.00070
C31   1    0.503937    0.707404    0.114256    11.00000    0.02753    0.02122 =
         0.02615   -0.00014   -0.00021   -0.00543
AFIX  13
H31   2    0.532218    0.797940    0.140003    11.00000   -1.20000
AFIX   0
C311  1    0.453609    0.783265    0.054442    11.00000    0.04013    0.02785 =
         0.03173    0.00361   -0.00016    0.00059
AFIX  33
H31A  2    0.491193    0.839354    0.021964    11.00000   -1.50000
H31B  2    0.413804    0.861563    0.073839    11.00000   -1.50000
H31C  2    0.423591    0.697473    0.029208    11.00000   -1.50000
AFIX   0
C312  1    0.571433    0.594125    0.085482    11.00000    0.02774    0.03238 =
         0.03422   -0.00096    0.00500   -0.00357
AFIX  33
H31D  2    0.606109    0.653889    0.051924    11.00000   -1.50000
H31E  2    0.545405    0.501260    0.061782    11.00000   -1.50000
H31F  2    0.605970    0.554752    0.124330    11.00000   -1.50000
AFIX   0
C4    1    0.443128    0.667892    0.234923    11.00000    0.02036    0.01911 =
         0.02803   -0.00296   -0.00415   -0.00040
AFIX  43
H4    2    0.473767    0.760390    0.250002    11.00000   -1.20000
AFIX   0
C5    1    0.388680    0.632610    0.355431    11.00000    0.02496    0.02428 =
         0.02800   -0.00516   -0.00447    0.00242
AFIX  43
H5    2    0.421150    0.722403    0.370806    11.00000   -1.20000
AFIX   0
C6    1    0.338889    0.552948    0.402498    11.00000    0.02763    0.03239 =
         0.02481   -0.00501   -0.00030    0.00612
AFIX  43
H6    2    0.337201    0.587134    0.450168    11.00000   -1.20000
AFIX   0
C7    1    0.290210    0.420383    0.380208    11.00000    0.02296    0.03141 =
         0.02787    0.00147    0.00319    0.00227
AFIX  43
H7    2    0.254627    0.367110    0.412721    11.00000   -1.20000
AFIX   0
C8    1    0.293699    0.367478    0.311990    11.00000    0.01935    0.02574 =
         0.02854   -0.00174   -0.00053   -0.00047
AFIX  43
H8    2    0.260873    0.276925    0.298053    11.00000   -1.20000
AFIX   0
C9    1    0.345511    0.445433    0.261570    11.00000    0.01643    0.02120 =
         0.02571   -0.00117   -0.00197    0.00349
C10   1    0.392609    0.583247    0.283975    11.00000    0.01821    0.02112 =
         0.02534   -0.00237   -0.00350    0.00425
HKLF 4
REM  1_3_din in Pbca
REM R1 =  0.0455 for   2240 Fo > 4sig(Fo)  and  0.0581 for all   2751 data
REM    145 parameters refined using      0 restraints
END
WGHT      0.0398      0.9291
REM Highest difference peak  0.185,  deepest hole -0.213,  1-sigma level  0.038
Q1    1   0.3792  0.4981  0.2759  11.00000  0.05    0.18
Q2    1   0.2808  0.3264  0.0512  11.00000  0.05    0.18
Q3    1   0.3216  0.3347  0.1733  11.00000  0.05    0.18
Q4    1   0.3364  0.3095  0.1784  11.00000  0.05    0.17
Q5    1   0.4230  0.6734  0.1929  11.00000  0.05    0.17
Q6    1   0.3567  0.1677  0.0674  11.00000  0.05    0.17
Q7    1   0.4190  0.5693  0.1536  11.00000  0.05    0.16
Q8    1   0.4711  0.6535  0.1394  11.00000  0.05    0.16
Q9    1   0.2430  0.1592  0.0724  11.00000  0.05    0.16
Q10   1   0.2936  0.5232  0.3804  11.00000  0.05    0.15
Q11   1   0.3472  0.4256  0.2260  11.00000  0.05    0.15
Q12   1   0.5851  0.4790  0.1154  11.00000  0.05    0.15
Q13   1   0.3332  0.1755  0.1780  11.00000  0.05    0.14
Q14   1   0.3926  0.0897  0.2411  11.00000  0.05    0.13
Q15   1   0.4026  0.5850  0.3199  11.00000  0.05    0.13
Q16   1   0.4678  0.6129  0.1979  11.00000  0.05    0.13
Q17   1   0.4201  0.6110  0.2611  11.00000  0.05    0.13
Q18   1   0.3195  0.4159  0.2857  11.00000  0.05    0.12
Q19   1   0.3972  0.3936  0.1676  11.00000  0.05    0.11
Q20   1   0.5352  0.8965  0.1227  11.00000  0.05    0.11
;
data_I
_audit_creation_method     SHELXL-97
_chemical_name_systematic
;
1,3-Bis(propan-2-yl)naphthalene
;
_chemical_name_common     1,3-diisopropyl-naphthalene
_chemical_formula_moiety     'C16 H20'
_chemical_formula_sum     'C16 H20'
_chemical_formula_iupac     'C16 H20'
_chemical_formula_weight     212.32
_chemical_melting_point     ?
_symmetry_cell_setting     orthorhombic
_symmetry_space_group_name_H-M     'P b c a'
loop_
    _symmetry_equiv_pos_as_xyz
    'x, y, z'
    '-x+1/2, -y, z+1/2'
    '-x, y+1/2, -z+1/2'
    'x+1/2, -y+1/2, -z'
    '-x, -y, -z'
    'x-1/2, y, -z-1/2'
    'x, -y-1/2, z-1/2'
    '-x-1/2, y-1/2, z'
_cell_length_a     16.1044(12)
_cell_length_b     8.2099(5)
_cell_length_c     19.0303(13)
_cell_angle_alpha     90.00
_cell_angle_beta     90.00
_cell_angle_gamma     90.00
_cell_volume     2516.1(3)
_cell_formula_units_Z     8
_cell_measurement_reflns_used     421
_cell_measurement_theta_min     3.9
_cell_measurement_theta_max     23.6
_cell_measurement_temperature     150(2)
_exptl_crystal_description     block
_exptl_crystal_colour     colourless
_exptl_crystal_size_max     0.22
_exptl_crystal_size_mid     0.20
_exptl_crystal_size_min     0.04
_exptl_crystal_density_diffrn     1.121
_exptl_crystal_density_meas     ?
_exptl_crystal_density_method     'not measured'
_exptl_crystal_F_000     928
_exptl_absorpt_coefficient_mu     0.062
_exptl_absorpt_correction_type     multi-scan
_exptl_absorpt_process_details     '(SADABS; Sheldrick, 2003)'
_exptl_absorpt_correction_T_min     0.9864
_exptl_absorpt_correction_T_max     0.9975
_exptl_special_details     ?
_diffrn_ambient_temperature     150(2)
_diffrn_radiation_type     MoK\a
_diffrn_radiation_wavelength     0.71073
_diffrn_radiation_source     'fine-focus sealed tube'
_diffrn_radiation_monochromator     graphite
_diffrn_measurement_device_type     'Bruker SMART APEX CCD'
_diffrn_measurement_method     \w
_diffrn_detector_area_resol_mean     ?
_diffrn_reflns_number     12847
_diffrn_reflns_av_R_equivalents     0.0355
_diffrn_reflns_av_sigmaI/netI     0.0318
_diffrn_reflns_theta_min     2.53
_diffrn_reflns_theta_max     27.12
_diffrn_reflns_theta_full     27.12
_diffrn_measured_fraction_theta_max     0.988
_diffrn_measured_fraction_theta_full     0.988
_diffrn_reflns_limit_h_min     -12
_diffrn_reflns_limit_h_max     20
_diffrn_reflns_limit_k_min     -10
_diffrn_reflns_limit_k_max     8
_diffrn_reflns_limit_l_min     -24
_diffrn_reflns_limit_l_max     18
_diffrn_standards_number     ?
_diffrn_standards_interval_count     ?
_diffrn_standards_interval_time     ?
_diffrn_standards_decay_%     ?
_refine_special_details
;
Refinement of <i>F</i>^2^ against ALL reflections. The weighted <i>R</i>-factor
<i>wR</i> and goodness of fit <i>S</i> are based on <i>F</i>^2^, conventional
<i>R</i>-factors <i>R</i> are based on <i>F</i>, with <i>F</i> set to zero for
negative <i>F</i>^2^. The threshold expression of <i>F</i>^2^ >
\s(<i>F</i>^2^) is used only for calculating <i>R</i>-factors(gt) <i>etc</i>.
and is not relevant to the choice of reflections for refinement.
<i>R</i>-factors based on <i>F</i>^2^ are statistically about twice as large
as those based on <i>F</i>, and <i>R</i>- factors based on ALL data will be
even larger.
;
_reflns_number_total     2751
_reflns_number_gt     2240
_reflns_threshold_expression     I>2\s(I)
_refine_ls_structure_factor_coef     Fsqd
_refine_ls_matrix_type     full
_refine_ls_R_factor_all     0.0581
_refine_ls_R_factor_gt     0.0455
_refine_ls_wR_factor_gt     0.1004
_refine_ls_wR_factor_ref     0.1075
_refine_ls_goodness_of_fit_ref     1.043
_refine_ls_restrained_S_all     1.043
_refine_ls_number_reflns     2751
_refine_ls_number_parameters     145
_refine_ls_number_restraints     0
_refine_ls_hydrogen_treatment     constr
_refine_ls_weighting_scheme     calc
_refine_ls_weighting_details
         'calc w=1/[\s^2^(Fo^2^)+(0.0398P)^2^+0.9272P] where P=(Fo^2^+2Fc^2^)/3'
_atom_sites_solution_hydrogens     geom
_atom_sites_solution_primary     direct
_atom_sites_solution_secondary     difmap
_refine_ls_shift/su_max     0.000
_refine_ls_shift/su_mean     0.000
_refine_diff_density_max     0.185
_refine_diff_density_min     -0.213
_refine_ls_extinction_method     none
_refine_ls_extinction_coef     ?
loop_
    _atom_type_symbol
    _atom_type_description
    _atom_type_scat_dispersion_real
    _atom_type_scat_dispersion_imag
    _atom_type_scat_source
    'C' 'C' 0.0033 0.0016
                         'International Tables Vol C Tables 4.2.6.8 and 6.1.1.4'
    'H' 'H' 0.0000 0.0000
                         'International Tables Vol C Tables 4.2.6.8 and 6.1.1.4'
_computing_data_collection     'APEX2 (Bruker, 2004)'
_computing_cell_refinement     'SAINT (Bruker, 2004)'
_computing_data_reduction     'SAINT (Bruker, 2004)'
_computing_structure_solution     'SHELXS97 (Sheldrick, 2008)'
_computing_structure_refinement     'SHELXL97 (Sheldrick, 2008)'
_computing_molecular_graphics     'PLATON (Spek, 2009)'
_computing_publication_material     'SHELXL97 (Sheldrick 2008)'
loop_
    _atom_site_type_symbol
    _atom_site_label
    _atom_site_fract_x
    _atom_site_fract_y
    _atom_site_fract_z
    _atom_site_U_iso_or_equiv
    _atom_site_adp_type
    _atom_site_calc_flag
    _atom_site_refinement_flags
    _atom_site_occupancy
    _atom_site_symmetry_multiplicity
    _atom_site_disorder_assembly
    _atom_site_disorder_group
    C C1 0.35224(7) 0.39257(16) 0.18964(7) 0.0211(3) Uani d . 1 1 . .
    C C11 0.30803(7) 0.23796(16) 0.16559(7) 0.0230(3) Uani d . 1 1 . .
    H H11 0.2519 0.2366 0.1881 0.028 Uiso calc R 1 1 . .
    C C111 0.29530(9) 0.22710(18) 0.08610(7) 0.0321(3) Uani d . 1 1 . .
    H H11A 0.2666 0.1252 0.0746 0.048 Uiso calc R 1 1 . .
    H H11B 0.3494 0.2295 0.0625 0.048 Uiso calc R 1 1 . .
    H H11C 0.2617 0.3196 0.0702 0.048 Uiso calc R 1 1 . .
    C C112 0.35537(8) 0.08727(17) 0.19147(8) 0.0288(3) Uani d . 1 1 . .
    H H11D 0.3266 -0.0114 0.1758 0.043 Uiso calc R 1 1 . .
    H H11E 0.3580 0.0885 0.2429 0.043 Uiso calc R 1 1 . .
    H H11F 0.4118 0.0884 0.1722 0.043 Uiso calc R 1 1 . .
    C C2 0.40246(7) 0.47957(16) 0.14496(7) 0.0223(3) Uani d . 1 1 . .
    H H2 0.4066 0.4450 0.0974 0.027 Uiso calc R 1 1 . .
    C C3 0.44854(7) 0.61884(15) 0.16637(7) 0.0221(3) Uani d . 1 1 . .
    C C31 0.50394(8) 0.70740(16) 0.11426(7) 0.0250(3) Uani d . 1 1 . .
    H H31 0.5322 0.7979 0.1400 0.030 Uiso calc R 1 1 . .
    C C311 0.45361(9) 0.78327(18) 0.05444(8) 0.0332(3) Uani d . 1 1 . .
    H H31A 0.4912 0.8394 0.0220 0.050 Uiso calc R 1 1 . .
    H H31B 0.4138 0.8616 0.0738 0.050 Uiso calc R 1 1 . .
    H H31C 0.4236 0.6975 0.0292 0.050 Uiso calc R 1 1 . .
    C C312 0.57143(8) 0.59413(18) 0.08548(8) 0.0314(3) Uani d . 1 1 . .
    H H31D 0.6061 0.6539 0.0519 0.047 Uiso calc R 1 1 . .
    H H31E 0.5454 0.5013 0.0618 0.047 Uiso calc R 1 1 . .
    H H31F 0.6060 0.5548 0.1243 0.047 Uiso calc R 1 1 . .
    C C4 0.44313(7) 0.66789(16) 0.23492(7) 0.0225(3) Uani d . 1 1 . .
    H H4 0.4738 0.7604 0.2500 0.027 Uiso calc R 1 1 . .
    C C5 0.38868(8) 0.63261(16) 0.35543(7) 0.0257(3) Uani d . 1 1 . .
    H H5 0.4211 0.7224 0.3708 0.031 Uiso calc R 1 1 . .
    C C6 0.33889(8) 0.55295(18) 0.40250(7) 0.0283(3) Uani d . 1 1 . .
    H H6 0.3372 0.5871 0.4502 0.034 Uiso calc R 1 1 . .
    C C7 0.29021(8) 0.42038(17) 0.38021(7) 0.0274(3) Uani d . 1 1 . .
    H H7 0.2546 0.3671 0.4127 0.033 Uiso calc R 1 1 . .
    C C8 0.29370(8) 0.36748(17) 0.31199(7) 0.0245(3) Uani d . 1 1 . .
    H H8 0.2609 0.2769 0.2981 0.029 Uiso calc R 1 1 . .
    C C9 0.34551(7) 0.44543(16) 0.26157(7) 0.0211(3) Uani d . 1 1 . .
    C C10 0.39261(7) 0.58325(16) 0.28397(7) 0.0216(3) Uani d . 1 1 . .
loop_
    _atom_site_aniso_label
    _atom_site_aniso_U_11
    _atom_site_aniso_U_22
    _atom_site_aniso_U_33
    _atom_site_aniso_U_12
    _atom_site_aniso_U_13
    _atom_site_aniso_U_23
    C1 0.0173(6) 0.0207(6) 0.0253(7) 0.0017(5) -0.0029(5) -0.0020(5)
    C11 0.0196(6) 0.0224(7) 0.0270(7) -0.0032(5) 0.0008(5) -0.0018(6)
    C111 0.0374(8) 0.0291(8) 0.0297(8) -0.0099(6) -0.0043(6) -0.0038(6)
    C112 0.0272(7) 0.0230(7) 0.0360(8) -0.0018(6) -0.0002(6) -0.0029(6)
    C2 0.0211(6) 0.0224(7) 0.0232(6) 0.0006(5) -0.0012(5) -0.0023(6)
    C3 0.0198(6) 0.0203(7) 0.0261(7) 0.0007(5) -0.0028(5) 0.0000(5)
    C31 0.0275(6) 0.0212(7) 0.0261(7) -0.0054(5) -0.0002(5) -0.0001(6)
    C311 0.0401(8) 0.0279(8) 0.0317(8) 0.0006(6) -0.0002(6) 0.0036(6)
    C312 0.0277(7) 0.0324(8) 0.0342(8) -0.0036(6) 0.0050(6) -0.0010(7)
    C4 0.0204(6) 0.0191(6) 0.0280(7) -0.0004(5) -0.0041(5) -0.0030(5)
    C5 0.0250(6) 0.0243(7) 0.0280(7) 0.0024(5) -0.0045(5) -0.0052(6)
    C6 0.0276(7) 0.0324(8) 0.0248(7) 0.0061(6) -0.0003(5) -0.0050(6)
    C7 0.0230(6) 0.0314(8) 0.0279(7) 0.0023(6) 0.0032(5) 0.0015(6)
    C8 0.0193(6) 0.0257(7) 0.0285(7) -0.0005(5) -0.0005(5) -0.0017(6)
    C9 0.0164(6) 0.0212(6) 0.0257(7) 0.0035(5) -0.0020(5) -0.0012(5)
    C10 0.0182(6) 0.0211(7) 0.0253(7) 0.0042(5) -0.0035(5) -0.0024(5)
_geom_special_details
;
All e.s.d.'s (except the e.s.d. in the dihedral angle between two l.s. planes)
are estimated using the full covariance matrix. The cell e.s.d.'s are taken
into account individually in the estimation of e.s.d.'s in distances, angles
and torsion angles; correlations between e.s.d.'s in cell parameters are only
used when they are defined by crystal symmetry. An approximate (isotropic)
treatment of cell e.s.d.'s is used for estimating e.s.d.'s involving l.s.
planes.
;
loop_
    _geom_bond_atom_site_label_1
    _geom_bond_atom_site_label_2
    _geom_bond_site_symmetry_2
    _geom_bond_distance
    _geom_bond_publ_flag
    C1 C2 . 1.3738(18) ?
    C1 C9 . 1.4400(18) ?
    C1 C11 . 1.5256(18) ?
    C11 C111 . 1.5291(19) ?
    C11 C112 . 1.5344(19) ?
    C11 H11 . 1.0000 ?
    C111 H11A . 0.9800 ?
    C111 H11B . 0.9800 ?
    C111 H11C . 0.9800 ?
    C112 H11D . 0.9800 ?
    C112 H11E . 0.9800 ?
    C112 H11F . 0.9800 ?
    C2 C3 . 1.4228(17) ?
    C2 H2 . 0.9500 ?
    C3 C4 . 1.3680(18) ?
    C3 C31 . 1.5193(18) ?
    C31 C311 . 1.5299(19) ?
    C31 C312 . 1.5318(19) ?
    C31 H31 . 1.0000 ?
    C311 H31A . 0.9800 ?
    C311 H31B . 0.9800 ?
    C311 H31C . 0.9800 ?
    C312 H31D . 0.9800 ?
    C312 H31E . 0.9800 ?
    C312 H31F . 0.9800 ?
    C4 C10 . 1.4199(18) ?
    C4 H4 . 0.9500 ?
    C5 C6 . 1.369(2) ?
    C5 C10 . 1.4203(18) ?
    C5 H5 . 0.9500 ?
    C6 C7 . 1.407(2) ?
    C6 H6 . 0.9500 ?
    C7 C8 . 1.3701(19) ?
    C7 H7 . 0.9500 ?
    C8 C9 . 1.4236(18) ?
    C8 H8 . 0.9500 ?
    C9 C10 . 1.4273(18) ?
loop_
    _geom_angle_atom_site_label_1
    _geom_angle_atom_site_label_2
    _geom_angle_atom_site_label_3
    _geom_angle_site_symmetry_1
    _geom_angle_site_symmetry_3
    _geom_angle
    _geom_angle_publ_flag
    C2 C1 C9 . . 118.42(12) ?
    C2 C1 C11 . . 121.44(12) ?
    C9 C1 C11 . . 120.05(11) ?
    C1 C11 C111 . . 114.07(11) ?
    C1 C11 C112 . . 110.04(10) ?
    C111 C11 C112 . . 109.70(11) ?
    C1 C11 H11 . . 107.6 ?
    C111 C11 H11 . . 107.6 ?
    C112 C11 H11 . . 107.6 ?
    C11 C111 H11A . . 109.5 ?
    C11 C111 H11B . . 109.5 ?
    H11A C111 H11B . . 109.5 ?
    C11 C111 H11C . . 109.5 ?
    H11A C111 H11C . . 109.5 ?
    H11B C111 H11C . . 109.5 ?
    C11 C112 H11D . . 109.5 ?
    C11 C112 H11E . . 109.5 ?
    H11D C112 H11E . . 109.5 ?
    C11 C112 H11F . . 109.5 ?
    H11D C112 H11F . . 109.5 ?
    H11E C112 H11F . . 109.5 ?
    C1 C2 C3 . . 123.20(12) ?
    C1 C2 H2 . . 118.4 ?
    C3 C2 H2 . . 118.4 ?
    C4 C3 C2 . . 118.45(12) ?
    C4 C3 C31 . . 121.27(12) ?
    C2 C3 C31 . . 120.26(12) ?
    C3 C31 C311 . . 111.68(11) ?
    C3 C31 C312 . . 111.07(11) ?
    C311 C31 C312 . . 110.93(12) ?
    C3 C31 H31 . . 107.7 ?
    C311 C31 H31 . . 107.7 ?
    C312 C31 H31 . . 107.7 ?
    C31 C311 H31A . . 109.5 ?
    C31 C311 H31B . . 109.5 ?
    H31A C311 H31B . . 109.5 ?
    C31 C311 H31C . . 109.5 ?
    H31A C311 H31C . . 109.5 ?
    H31B C311 H31C . . 109.5 ?
    C31 C312 H31D . . 109.5 ?
    C31 C312 H31E . . 109.5 ?
    H31D C312 H31E . . 109.5 ?
    C31 C312 H31F . . 109.5 ?
    H31D C312 H31F . . 109.5 ?
    H31E C312 H31F . . 109.5 ?
    C3 C4 C10 . . 121.29(12) ?
    C3 C4 H4 . . 119.4 ?
    C10 C4 H4 . . 119.4 ?
    C6 C5 C10 . . 121.09(13) ?
    C6 C5 H5 . . 119.5 ?
    C10 C5 H5 . . 119.5 ?
    C5 C6 C7 . . 119.93(13) ?
    C5 C6 H6 . . 120.0 ?
    C7 C6 H6 . . 120.0 ?
    C8 C7 C6 . . 120.54(13) ?
    C8 C7 H7 . . 119.7 ?
    C6 C7 H7 . . 119.7 ?
    C7 C8 C9 . . 121.34(13) ?
    C7 C8 H8 . . 119.3 ?
    C9 C8 H8 . . 119.3 ?
    C8 C9 C10 . . 117.81(12) ?
    C8 C9 C1 . . 123.32(12) ?
    C10 C9 C1 . . 118.87(11) ?
    C4 C10 C5 . . 121.02(12) ?
    C4 C10 C9 . . 119.74(12) ?
    C5 C10 C9 . . 119.24(12) ?
loop_
    _geom_torsion_atom_site_label_1
    _geom_torsion_atom_site_label_2
    _geom_torsion_atom_site_label_3
    _geom_torsion_atom_site_label_4
    _geom_torsion_site_symmetry_1
    _geom_torsion_site_symmetry_2
    _geom_torsion_site_symmetry_3
    _geom_torsion_site_symmetry_4
    _geom_torsion
    _geom_torsion_publ_flag
    C2 C1 C11 C111 . . . . -23.24(17) ?
    C9 C1 C11 C111 . . . . 160.20(12) ?
    C2 C1 C11 C112 . . . . 100.54(14) ?
    C9 C1 C11 C112 . . . . -76.03(14) ?
    C9 C1 C2 C3 . . . . 0.37(18) ?
    C11 C1 C2 C3 . . . . -176.25(11) ?
    C1 C2 C3 C4 . . . . 0.52(19) ?
    C1 C2 C3 C31 . . . . 179.01(12) ?
    C4 C3 C31 C311 . . . . -117.29(14) ?
    C2 C3 C31 C311 . . . . 64.27(16) ?
    C4 C3 C31 C312 . . . . 118.31(14) ?
    C2 C3 C31 C312 . . . . -60.14(15) ?
    C2 C3 C4 C10 . . . . -0.29(18) ?
    C31 C3 C4 C10 . . . . -178.76(11) ?
    C10 C5 C6 C7 . . . . -0.3(2) ?
    C5 C6 C7 C8 . . . . 1.6(2) ?
    C6 C7 C8 C9 . . . . -0.8(2) ?
    C7 C8 C9 C10 . . . . -1.32(18) ?
    C7 C8 C9 C1 . . . . 178.96(12) ?
    C2 C1 C9 C8 . . . . 178.25(12) ?
    C11 C1 C9 C8 . . . . -5.08(18) ?
    C2 C1 C9 C10 . . . . -1.47(17) ?
    C11 C1 C9 C10 . . . . 175.20(11) ?
    C3 C4 C10 C5 . . . . 178.59(12) ?
    C3 C4 C10 C9 . . . . -0.82(18) ?
    C6 C5 C10 C4 . . . . 178.83(12) ?
    C6 C5 C10 C9 . . . . -1.76(19) ?
    C8 C9 C10 C4 . . . . -178.04(11) ?
    C1 C9 C10 C4 . . . . 1.70(17) ?
    C8 C9 C10 C5 . . . . 2.54(17) ?
    C1 C9 C10 C5 . . . . -177.73(11) ?
loop_
    _geom_hbond_atom_site_label_D
    _geom_hbond_atom_site_label_H
    _geom_hbond_atom_site_label_A
    _geom_hbond_site_symmetry_A
    _geom_hbond_distance_DH
    _geom_hbond_distance_HA
    _geom_hbond_distance_DA
    _geom_hbond_angle_DHA
    C8 H8 Cg2 7_545 0.95 2.88 3.7399(15) 151
    C11 H11 Cg1 7_545 1.00 2.98 3.8289(13) 144
    C31 H31 Cg2 4_655 1.00 2.68 3.6048(14) 155
