# Supplementary material for: 1,3-Bis(propan-2-yl)naphthalene
Source: Acta Crystallogr Sect E Struct Rep Online. 2011 Nov 16;67(Pt 12):o3334. doi: 10.1107/S1600536811047854 (PMC3238981; doi:10.1107/S1600536811047854)
Supplement: Supplementary file 2 [file e-67-o3334-Isup2.hkl]

# 
# h,k,l, Fc-squared, Fo-squared, sigma(Fo-squared) and status flag 
# 
data_I
_shelx_title ' 1_3_din in Pbca' 
_shelx_refln_list_code          4 
_shelx_F_calc_maximum      211.69 
_exptl_crystal_F_000       928.00 
_reflns_d_resolution_high  0.7796 
 
loop_ 
 _symmetry_equiv_pos_as_xyz 
 'x, y, z' 
 '-x+1/2, -y, z+1/2' 
 '-x, y+1/2, -z+1/2' 
 'x+1/2, -y+1/2, -z' 
 '-x, -y, -z' 
 'x-1/2, y, -z-1/2' 
 'x, -y-1/2, z-1/2' 
 '-x-1/2, y-1/2, z' 
 
_cell_length_a    16.1044 
_cell_length_b     8.2099 
_cell_length_c    19.0303 
_cell_angle_alpha  90.000 
_cell_angle_beta   90.000 
_cell_angle_gamma  90.000 
 
_shelx_F_squared_multiplier     1.000 
 
loop_ 
 _refln_index_h 
 _refln_index_k 
 _refln_index_l 
 _refln_F_squared_calc 
 _refln_F_squared_meas 
 _refln_F_squared_sigma 
 _refln_observed_status 
   2   0   0       22.58       15.20      3.13 o 
   4   0   0     8451.10     8749.86    180.00 o 
   6   0   0       31.00       43.17      3.74 o 
   8   0   0     1961.86     2041.32     32.93 o 
  10   0   0        1.85       -4.25      4.25 o 
  12   0   0      420.39      416.12     17.70 o 
  14   0   0      855.44      831.68     28.45 o 
  16   0   0      181.12      212.63     16.17 o 
  18   0   0      469.93      482.18     24.61 o 
  20   0   0     3227.90     3101.80    112.00 o 
   2   1   0     1655.07     1413.89     17.41 o 
   4   1   0    44813.48    43178.55    380.66 o 
   6   1   0      736.78      722.11     10.18 o 
   8   1   0     1146.50     1119.49     18.63 o 
  10   1   0       43.56       30.50      4.76 o 
  12   1   0        4.06       -1.37      2.39 o 
  14   1   0      110.26      114.16      8.55 o 
  16   1   0     3532.06     3452.23     54.03 o 
  18   1   0       53.32       61.45      7.54 o 
  20   1   0       59.76       54.34      7.41 o 
   0   2   0      100.43       64.83      7.15 o 
   2   2   0      952.53      875.70     14.80 o 
   4   2   0    23347.70    23483.97    226.15 o 
   6   2   0       50.58       77.51      4.13 o 
   8   2   0      798.91      788.10     13.48 o 
  10   2   0      429.44      442.72     11.60 o 
  12   2   0      785.13      774.83     27.71 o 
  14   2   0        0.27        1.05      2.57 o 
  16   2   0     1636.90     1596.81     37.72 o 
  18   2   0       23.73       20.25      4.69 o 
  20   2   0        0.01        3.47      5.50 o 
   2   3   0     1546.95     1508.96     31.62 o 
   4   3   0      183.72      171.68      5.49 o 
   6   3   0       27.13       42.84      2.78 o 
   8   3   0      379.62      408.98     10.33 o 
  10   3   0        0.19       -1.70      1.70 o 
  12   3   0     3095.21     2921.29     50.92 o 
  14   3   0      348.45      336.43     14.76 o 
  16   3   0     1307.24     1221.48     32.33 o 
  18   3   0      310.56      328.09     26.37 o 
   0   4   0     2135.06     2356.25     65.72 o 
   2   4   0       62.70       59.02     10.28 o 
   4   4   0     1749.04     1863.07     25.70 o 
   6   4   0      772.64      783.29     14.71 o 
   8   4   0       49.60       56.23      5.40 o 
  10   4   0      855.41      860.58     17.71 o 
  12   4   0      422.99      403.37     12.48 o 
  14   4   0      326.93      282.25     36.22 o 
  16   4   0        1.52       12.31      5.26 o 
  18   4   0      165.94      145.07     13.65 o 
   2   5   0     2292.73     2202.44     67.51 o 
   4   5   0       46.09       60.50      4.03 o 
   6   5   0      117.20      118.64      6.05 o 
   8   5   0      184.26      216.78     13.40 o 
  10   5   0       15.06       17.49      6.42 o 
  12   5   0        3.75        3.30      7.38 o 
  14   5   0      203.38      178.53     29.96 o 
  16   5   0        7.96        4.62      5.21 o 
  18   5   0       27.09       34.97      9.10 o 
   4   6   0      448.89      455.15     17.88 o 
   6   6   0      583.80      506.64     18.14 o 
   8   6   0       11.32        7.80      4.59 o 
  10   6   0       10.11        0.31      4.20 o 
  12   6   0       37.02       32.11     10.73 o 
  14   6   0      339.33      348.18     20.63 o 
  16   6   0       80.07      129.20     44.04 o 
   2   7   0      265.37      239.20     10.73 o 
   4   7   0     1083.16     1041.76     32.19 o 
   6   7   0      468.34      450.63     19.23 o 
   8   7   0       53.35       38.08      7.60 o 
  10   7   0      106.60       90.17     17.88 o 
  12   7   0      500.45      500.87     23.63 o 
  14   7   0       93.84      106.13     13.97 o 
   2   8   0       53.13       49.18      6.26 o 
   4   8   0       11.51       15.20      4.92 o 
   6   8   0      247.61      256.64     16.10 o 
   8   8   0      111.11      118.93     14.75 o 
  10   8   0      223.87      241.02     16.72 o 
  12   8   0      352.22      432.78     22.65 o 
   2   9   0        1.92        7.60      3.58 o 
   4   9   0       18.79       16.10      5.37 o 
   6   9   0       18.45       38.90      8.50 o 
   8   9   0      295.50      305.37     21.01 o 
  10   9   0        1.85        5.37      6.71 o 
   2  10   0      330.42      409.55     17.44 o 
   4  10   0        1.53       -0.89      4.02 o 
   6  10   0       20.62       17.44      7.15 o 
   1   1   1      298.17      267.55      3.12 o 
   2   1   1    24700.55    22794.21    188.42 o 
   3   1   1     8042.13     7633.63     52.67 o 
   4   1   1      142.80      170.22      5.69 o 
   5   1   1     3725.39     3575.19     25.56 o 
   6   1   1        0.02       -0.01      0.86 o 
   7   1   1      371.71      427.01      5.73 o 
   8   1   1      218.23      195.35      4.80 o 
   9   1   1       76.70       81.66      3.86 o 
  10   1   1       85.11       92.64      4.83 o 
  11   1   1       78.79       68.58      4.47 o 
  12   1   1       10.52        8.74      2.72 o 
  13   1   1       55.65       55.29      4.12 o 
  14   1   1        7.84        6.56      2.99 o 
  15   1   1       18.26       17.05      3.20 o 
  16   1   1      292.91      307.80      9.11 o 
  17   1   1       37.10       46.47      4.46 o 
  18   1   1     1128.33     1055.23     18.97 o 
  19   1   1       86.67       97.47      6.81 o 
  20   1   1      497.61      469.04     16.30 o 
   0   2   1     7820.88     7356.23    160.06 o 
   1   2   1       19.83       20.67      1.77 o 
   2   2   1    13199.54    12459.17     94.01 o 
   3   2   1     8402.61     7786.21     57.06 o 
   4   2   1     2352.87     2246.85     16.17 o 
   5   2   1      468.24      493.78      5.49 o 
   6   2   1     1979.52     2150.53     17.30 o 
   7   2   1      503.53      476.90      6.75 o 
   8   2   1        0.01        0.23      1.30 o 
   9   2   1       32.86       25.84      2.38 o 
  10   2   1      100.93      116.20      4.70 o 
  11   2   1      221.68      195.12      6.93 o 
  12   2   1        0.00       -1.01      2.17 o 
  13   2   1      517.88      474.47     10.86 o 
  14   2   1      492.41      506.58     11.73 o 
  15   2   1        0.81        6.34      2.12 o 
  16   2   1      808.15      806.78     15.25 o 
  17   2   1        1.12        5.70      2.13 o 
  18   2   1      568.16      540.04     13.11 o 
  19   2   1       85.84       90.12      7.73 o 
  20   2   1        0.36        4.16      4.51 o 
   1   3   1      252.43      250.78     21.01 o 
   2   3   1      179.02      188.73      4.30 o 
   3   3   1      192.16      210.59      5.84 o 
   4   3   1      665.71      672.52      9.14 o 
   5   3   1      243.77      276.86      4.60 o 
   6   3   1      912.83      959.43      9.57 o 
   7   3   1      706.63      615.93      7.53 o 
   8   3   1        3.01        2.22      1.34 o 
   9   3   1      366.83      336.48      6.95 o 
  10   3   1       73.97       68.55      3.90 o 
  11   3   1        1.83        4.10      1.90 o 
  12   3   1      260.52      267.08      9.10 o 
  13   3   1      482.02      478.04     11.94 o 
  14   3   1      779.72      786.60     22.79 o 
  15   3   1       42.60       39.70      4.40 o 
  16   3   1       40.58       37.50      4.74 o 
  17   3   1       66.10       68.58      6.36 o 
  18   3   1        0.33        8.27      3.09 o 
  19   3   1        0.00        7.18      3.20 o 
   0   4   1      595.28      666.94     19.89 o 
   1   4   1      401.92      482.77     16.89 o 
   2   4   1        8.79       21.09      2.58 o 
   3   4   1      156.95      171.10      4.72 o 
   4   4   1      488.74      490.12      7.72 o 
   5   4   1      395.54      391.23      6.53 o 
   6   4   1      230.13      267.19      5.54 o 
   7   4   1        9.63       13.34      1.30 o 
   8   4   1      176.50      185.68      8.01 o 
   9   4   1      260.82      216.52      6.85 o 
  10   4   1       26.65       16.69      2.40 o 
  11   4   1      181.05      201.75      6.25 o 
  12   4   1        7.59        5.33      2.28 o 
  13   4   1      102.11      109.73      6.95 o 
  14   4   1      233.38      224.28     11.91 o 
  15   4   1        2.92        9.01      3.73 o 
  16   4   1        1.10        7.70      3.40 o 
  17   4   1        1.22        2.78      3.00 o 
  18   4   1        8.39       14.37      4.11 o 
  19   4   1        0.53        2.15      2.89 o 
   1   5   1       10.22        8.02      2.65 o 
   2   5   1      601.77      660.69     14.51 o 
   3   5   1       76.87       77.12      7.11 o 
   4   5   1      713.67      729.30     10.81 o 
   5   5   1        1.02       -1.16      1.16 o 
   6   5   1      257.67      261.01      6.17 o 
   7   5   1      412.16      381.54      8.06 o 
   8   5   1        2.11        0.46      1.69 o 
   9   5   1     1444.00     1368.12     19.42 o 
  10   5   1      286.27      262.21      6.57 o 
  11   5   1      223.70      232.03     10.93 o 
  12   5   1      145.46      135.54     10.97 o 
  13   5   1       29.99       25.69      5.74 o 
  14   5   1      117.03      102.78      9.12 o 
  15   5   1       26.13       28.82      5.30 o 
  16   5   1       12.65        3.10      3.87 o 
  17   5   1        1.43        2.09      3.34 o 
  18   5   1      155.05      175.72     12.14 o 
   1   6   1        0.68        4.02      2.24 o 
   2   6   1      668.04      684.52     20.57 o 
   3   6   1      104.10       91.66      7.15 o 
   4   6   1      442.55      448.78     10.14 o 
   5   6   1      211.85      194.36      5.23 o 
   6   6   1      752.54      695.84     11.14 o 
   7   6   1      160.63      166.51      6.23 o 
   8   6   1        0.17       -1.20      1.74 o 
   9   6   1       93.74       86.23      7.27 o 
  10   6   1      332.58      314.97     11.90 o 
  11   6   1       63.03       57.22      7.16 o 
  12   6   1        5.95        4.21      3.17 o 
  13   6   1       11.42       15.75      5.03 o 
  14   6   1      297.75      326.75     20.59 o 
  15   6   1        1.65        6.50      3.98 o 
  16   6   1       33.13       33.93      6.39 o 
   1   7   1       97.88      115.80      6.71 o 
   2   7   1      264.83      258.87     11.62 o 
   3   7   1      325.55      308.19     11.18 o 
   4   7   1      107.77      112.56      6.48 o 
   5   7   1       65.59       73.76      4.78 o 
   6   7   1      320.70      306.63      7.54 o 
   7   7   1      148.82      143.24      7.63 o 
   8   7   1       32.86       27.77      4.33 o 
   9   7   1      215.07      191.59      9.61 o 
  10   7   1        1.40        5.47      3.17 o 
  11   7   1      159.61      166.38     14.33 o 
  12   7   1        2.14        5.86      3.63 o 
  13   7   1       90.32       99.90     13.81 o 
  14   7   1      276.08      340.39     15.88 o 
  15   7   1       28.03       40.05      6.71 o 
   1   8   1      155.37      160.51      8.50 o 
   2   8   1        2.09        2.68      2.21 o 
   3   8   1      167.19      164.78     10.73 o 
   4   8   1       90.73      108.56      6.64 o 
   5   8   1      148.57      163.43      8.54 o 
   6   8   1        2.59        1.58      3.31 o 
   7   8   1       12.51       17.21      5.06 o 
   8   8   1       51.41       42.92      6.62 o 
   9   8   1       78.18       75.56      7.11 o 
  10   8   1      410.15      453.05     15.07 o 
  11   8   1      130.47      159.06     11.03 o 
  12   8   1       41.60       45.65      6.57 o 
  13   8   1        9.10       14.53      4.33 o 
   1   9   1       27.14       34.43      5.37 o 
   2   9   1       76.75       84.48      7.38 o 
   3   9   1        5.53        3.80      2.85 o 
   4   9   1       50.39       64.27      6.48 o 
   5   9   1       15.83       24.77      4.83 o 
   6   9   1      102.38      122.39      9.23 o 
   7   9   1      128.49      144.61     11.68 o 
   8   9   1       53.10       48.29      7.42 o 
   9   9   1       15.08       18.06      5.53 o 
  10   9   1       82.42      118.31     12.41 o 
   2  10   1       23.45       30.40      5.81 o 
   3  10   1       78.27       97.04      7.74 o 
   4  10   1      164.47      192.81     13.86 o 
   5  10   1        1.73        1.26      3.31 o 
   6  10   1       62.37       81.50      9.01 o 
   3   0   2      483.58      467.12      9.81 o 
   4   0   2     9781.92     9828.86     95.42 o 
   5   0   2      141.74      167.04      5.33 o 
   6   0   2      588.44      588.70     11.30 o 
   7   0   2     1277.84     1374.19     18.39 o 
   8   0   2      145.85      145.82      5.40 o 
   9   0   2      122.66      115.18      6.32 o 
  10   0   2      339.09      338.22     12.00 o 
  11   0   2      289.74      312.29     12.91 o 
  12   0   2      162.53      140.65      8.79 o 
  13   0   2      122.59       94.82      7.43 o 
  14   0   2       36.14       40.98      5.32 o 
  15   0   2      215.53      210.09     11.39 o 
  16   0   2       69.68       74.00      8.84 o 
  17   0   2       11.36       10.58      4.04 o 
  18   0   2       29.05       36.31      6.02 o 
  19   0   2     1157.86     1178.37     33.36 o 
  20   0   2      834.26      792.49     24.36 o 
   1   1   2     1998.82     1746.50     27.77 o 
   2   1   2      379.48      336.37      5.21 o 
   3   1   2    25719.48    23976.14    156.69 o 
   4   1   2     5200.74     5075.59     36.50 o 
   5   1   2      835.10      847.33      8.96 o 
   6   1   2       50.19       56.45      2.88 o 
   7   1   2      520.58      482.25      6.91 o 
   8   1   2      926.96      991.88     10.94 o 
   9   1   2      105.22      111.23      8.38 o 
  10   1   2        1.00        2.87      1.66 o 
  11   1   2      154.56      163.66      6.06 o 
  12   1   2       29.49       30.26      3.24 o 
  13   1   2      215.55      209.40      6.72 o 
  14   1   2       95.87      102.24      5.80 o 
  15   1   2      134.84      141.73      7.10 o 
  16   1   2      241.35      248.20      8.81 o 
  17   1   2      150.63      155.73      9.04 o 
  18   1   2      135.72      153.10      8.22 o 
  19   1   2       90.93       88.43      7.65 o 
  20   1   2      138.32      163.19      9.86 o 
   0   2   2     3570.76     3409.02     52.76 o 
   1   2   2     6353.21     5958.73     46.06 o 
   2   2   2       32.10       29.33      1.84 o 
   3   2   2     2709.21     2671.34     19.34 o 
   4   2   2     1827.63     1782.75     14.10 o 
   5   2   2       51.59       55.68      2.08 o 
   6   2   2      225.85      255.38      4.70 o 
   7   2   2     3046.13     3046.94     24.91 o 
   8   2   2      471.06      477.30      7.47 o 
   9   2   2      404.28      431.05      7.78 o 
  10   2   2       39.05       35.25      2.90 o 
  11   2   2       11.79        9.69      2.40 o 
  12   2   2        3.56        3.19      2.03 o 
  13   2   2      463.08      463.54     10.73 o 
  14   2   2       11.61        9.39      2.61 o 
  15   2   2       60.19       65.99      5.16 o 
  16   2   2      291.49      291.28      9.57 o 
  17   2   2        3.68       10.08      2.46 o 
  18   2   2        7.26        8.42      2.87 o 
  19   2   2        0.17        2.02      2.85 o 
  20   2   2      117.16      122.46      9.30 o 
   1   3   2      942.34      960.67     13.78 o 
   2   3   2      651.74      637.26      9.30 o 
   3   3   2      111.14      105.69      2.93 o 
   4   3   2     6788.62     6832.85     58.72 o 
   5   3   2     3504.39     3720.97     30.25 o 
   6   3   2      864.20      884.27      9.10 o 
   7   3   2    10934.59    11225.75     79.47 o 
   8   3   2     1734.68     1701.01     17.28 o 
   9   3   2       16.53       28.27      2.63 o 
  10   3   2        9.00        8.73      1.81 o 
  11   3   2        1.53        0.10      1.61 o 
  12   3   2      863.96      833.82     15.79 o 
  13   3   2      425.29      421.86     11.23 o 
  14   3   2      507.64      494.42     12.80 o 
  15   3   2      921.78      872.77     16.67 o 
  16   3   2      701.03      646.03     15.95 o 
  17   3   2       72.14       70.01      7.20 o 
  18   3   2      281.63      280.44     12.29 o 
  19   3   2       43.21       46.06      5.70 o 
   0   4   2     3345.00     3292.75     46.92 o 
   1   4   2     3632.73     3529.64     47.18 o 
   2   4   2      109.16      159.64      5.07 o 
   3   4   2       72.29       86.51      2.62 o 
   4   4   2      221.17      248.95      5.22 o 
   5   4   2      124.56       99.57      4.44 o 
   6   4   2       18.78       20.60      2.10 o 
   7   4   2      460.24      428.90      7.27 o 
   8   4   2       42.03       51.74      3.33 o 
   9   4   2     2764.51     2730.07     29.29 o 
  10   4   2      197.43      182.26      5.73 o 
  11   4   2     2177.34     2188.38     24.23 o 
  12   4   2      537.78      506.39     10.75 o 
  13   4   2       22.77       22.44      3.30 o 
  14   4   2       69.86       72.12     12.09 o 
  15   4   2       22.39       24.21      4.93 o 
  16   4   2       27.88       27.33      4.89 o 
  17   4   2        1.65        0.19      2.74 o 
  18   4   2       97.51       86.20      9.71 o 
  19   4   2        2.62        8.79      4.58 o 
   1   5   2      365.66      395.43      7.88 o 
   2   5   2      891.18      951.38     16.74 o 
   3   5   2      930.44      851.62     16.50 o 
   4   5   2      102.96      107.48      3.84 o 
   5   5   2      293.26      259.46      6.16 o 
   6   5   2        3.74        2.32      1.57 o 
   7   5   2      266.72      276.98      7.23 o 
   8   5   2      959.59      909.81     14.33 o 
   9   5   2      178.38      147.95      7.84 o 
  10   5   2      187.19      160.09      5.52 o 
  11   5   2       39.38       37.51      5.46 o 
  12   5   2      355.65      355.05     16.65 o 
  13   5   2       25.67       26.40      5.03 o 
  14   5   2        0.02        1.10      2.84 o 
  15   5   2        3.06        6.22      5.55 o 
  16   5   2       90.38       86.46      8.90 o 
  17   5   2       59.85       79.02     11.81 o 
  18   5   2        9.26       15.83      4.00 o 
   0   6   2      179.79      216.85     10.28 o 
   1   6   2       15.21        4.66      2.91 o 
   2   6   2      209.44      205.30      7.27 o 
   3   6   2      201.22      180.14      8.50 o 
   4   6   2      581.66      567.10     15.33 o 
   5   6   2      201.55      190.94      5.15 o 
   6   6   2      360.12      332.58      7.23 o 
   7   6   2      280.30      255.96      6.86 o 
   8   6   2      675.69      720.15     12.57 o 
   9   6   2      191.77      165.78      8.93 o 
  10   6   2        1.73        2.92      3.43 o 
  11   6   2       21.51       16.41      4.30 o 
  12   6   2       24.97       22.96      4.61 o 
  13   6   2       66.50       70.96      7.66 o 
  14   6   2       23.36       19.47      5.05 o 
  15   6   2       17.24       26.02      6.20 o 
  16   6   2       81.69      107.49     10.27 o 
   1   7   2        6.27        5.01      2.08 o 
   2   7   2        1.12       -1.34      3.13 o 
   3   7   2      236.14      222.66     12.52 o 
   4   7   2       52.97       54.24      8.27 o 
   5   7   2      110.01       99.60      4.22 o 
   6   7   2       39.77       33.09      3.11 o 
   7   7   2      444.02      424.42     12.42 o 
   8   7   2       55.95       64.55      6.11 o 
   9   7   2       84.96       86.55     11.95 o 
  10   7   2        0.77        9.28      3.41 o 
  11   7   2        2.07        7.17      3.87 o 
  12   7   2       65.75       78.52      7.88 o 
  13   7   2        8.26       21.32      5.12 o 
  14   7   2       91.59      103.81     13.36 o 
  15   7   2       63.11       73.03      8.71 o 
   1   8   2      299.75      292.41     12.97 o 
   2   8   2       17.93       16.99      4.47 o 
   3   8   2        2.08        2.24      3.58 o 
   4   8   2       64.29       62.98      6.16 o 
   5   8   2        0.30        3.84      3.58 o 
   6   8   2        1.53        2.96      3.31 o 
   7   8   2      263.90      263.30     12.60 o 
   8   8   2       32.62       24.51      5.66 o 
   9   8   2        3.27        4.56      2.94 o 
  10   8   2       77.09       68.83      7.28 o 
  11   8   2       24.50       22.73      4.85 o 
  12   8   2       26.13       23.29      5.47 o 
  13   8   2        0.26        4.75      3.80 o 
   2   9   2       24.73       23.95      3.79 o 
   3   9   2        1.72        3.53      4.47 o 
   4   9   2        0.30        2.01      4.69 o 
   5   9   2        7.49        2.87      3.31 o 
   6   9   2       14.62       22.03      4.94 o 
   7   9   2      102.75      130.06     11.19 o 
   8   9   2      230.84      268.85     14.75 o 
   9   9   2      181.55      204.08     12.95 o 
  10   9   2        4.62        2.14      4.39 o 
   1  10   2       51.07       59.02      6.71 o 
   2  10   2        3.70        6.26      4.47 o 
   3  10   2       43.56       49.48      5.66 o 
   4  10   2       47.60       80.41      7.57 o 
   5  10   2      156.60      169.60     10.10 o 
   6  10   2        0.00        0.04      3.43 o 
   1   1   3       64.48       67.57      2.21 o 
   2   1   3     1150.79     1152.49     10.08 o 
   3   1   3     7268.62     6913.71     46.38 o 
   4   1   3     3931.70     3862.72     30.50 o 
   5   1   3      798.50      804.31     10.03 o 
   6   1   3      183.51      146.59      3.37 o 
   7   1   3        0.40       -0.88      0.97 o 
   8   1   3       12.62       26.16      2.26 o 
   9   1   3      794.33      874.85     13.37 o 
  10   1   3       81.45       86.29      4.81 o 
  11   1   3        2.25       -0.15      1.63 o 
  12   1   3      173.45      186.67      6.96 o 
  13   1   3       74.44       85.97      5.56 o 
  14   1   3       50.50       69.97      4.86 o 
  15   1   3       38.73       39.75      3.98 o 
  16   1   3        4.83        5.00      2.25 o 
  17   1   3       34.27       30.53      3.69 o 
  18   1   3       11.43       14.07      2.91 o 
  19   1   3       12.58       15.97      3.20 o 
  20   1   3       24.41       31.08      4.71 o 
   0   2   3      869.85      890.46     10.00 o 
   1   2   3     1140.69     1064.97      8.69 o 
   2   2   3      332.26      368.67      4.49 o 
   3   2   3     1746.59     1651.36     13.62 o 
   4   2   3      447.02      448.58      5.39 o 
   5   2   3     3372.68     3593.97     27.80 o 
   6   2   3     1900.10     2109.15     17.29 o 
   7   2   3     3820.87     3965.00     33.04 o 
   8   2   3        1.03        5.05      2.56 o 
   9   2   3       79.97      100.23      6.87 o 
  10   2   3        7.08       18.68      2.39 o 
  11   2   3       15.41       13.17      2.42 o 
  12   2   3      760.22      767.33     13.73 o 
  13   2   3     1446.85     1425.79     20.78 o 
  14   2   3      290.89      277.39      8.78 o 
  15   2   3        1.57        2.78      2.17 o 
  16   2   3       22.13       19.17      3.20 o 
  17   2   3        4.55       10.68      2.59 o 
  18   2   3       27.13       29.77      4.19 o 
  19   2   3       63.36       56.50      6.19 o 
  20   2   3        9.45       16.12      3.94 o 
   1   3   3       38.79       58.00      2.66 o 
   2   3   3     2065.25     2156.10     21.18 o 
   3   3   3     1920.04     1953.49     18.28 o 
   4   3   3      343.98      374.93      6.12 o 
   5   3   3      813.47      806.84      8.77 o 
   6   3   3     1630.18     1420.32     13.58 o 
   7   3   3      633.28      625.49      8.54 o 
   8   3   3        6.40        3.25      1.39 o 
   9   3   3     1842.58     1883.43     20.49 o 
  10   3   3       92.48      109.54      4.74 o 
  11   3   3      517.49      507.18     10.24 o 
  12   3   3       28.32       24.13      4.17 o 
  13   3   3      266.28      256.67      8.86 o 
  14   3   3       85.27      107.62      8.65 o 
  15   3   3       60.78       61.01      6.11 o 
  16   3   3        0.26       -0.64      2.69 o 
  17   3   3      104.10      105.69      8.74 o 
  18   3   3       12.25       14.09      3.69 o 
  19   3   3        1.83        2.90      2.89 o 
   0   4   3      245.89      194.12      5.42 o 
   1   4   3       80.12       79.16      3.31 o 
   2   4   3      278.45      242.17     10.99 o 
   3   4   3      286.37      310.33      6.00 o 
   4   4   3      338.65      364.05      6.03 o 
   5   4   3       91.83       85.10      4.01 o 
   6   4   3       35.87       43.23      2.71 o 
   7   4   3       14.40       18.32      1.86 o 
   8   4   3     1162.65     1208.75     15.80 o 
   9   4   3       58.00       50.20      3.76 o 
  10   4   3     4331.17     4115.27     38.64 o 
  11   4   3       16.33       21.23      2.80 o 
  12   4   3      266.16      266.13      8.75 o 
  13   4   3      102.30      106.60      7.67 o 
  14   4   3        6.66       13.98      4.42 o 
  15   4   3      154.13      140.04     15.32 o 
  16   4   3       20.39       15.15      3.94 o 
  17   4   3       31.35       35.43      5.37 o 
  18   4   3       25.48       20.27      4.47 o 
   1   5   3      551.00      545.82      9.16 o 
   2   5   3        3.04        5.84      2.12 o 
   3   5   3       53.40       67.95      5.07 o 
   4   5   3      231.34      221.41      5.73 o 
   5   5   3       90.60      107.82      4.35 o 
   6   5   3      777.79      685.30     11.53 o 
   7   5   3        0.11        1.58      1.63 o 
   8   5   3      228.83      236.20      9.80 o 
   9   5   3     1349.93     1312.68     16.90 o 
  10   5   3      207.93      207.24      6.15 o 
  11   5   3      132.37      137.35     14.07 o 
  12   5   3       21.22       24.19      4.73 o 
  13   5   3       12.28       12.69      4.19 o 
  14   5   3      207.01      205.29     13.02 o 
  15   5   3       12.62       10.73      4.03 o 
  16   5   3        6.45        7.63      3.82 o 
  17   5   3        8.52        8.37      3.41 o 
   0   6   3      107.59      128.63      8.05 o 
   1   6   3        1.83        0.84      1.56 o 
   2   6   3      139.02      129.11      4.97 o 
   3   6   3        2.44        2.68      2.25 o 
   4   6   3       10.24       10.83      2.69 o 
   5   6   3      364.09      334.60     10.02 o 
   6   6   3     1155.89     1135.92     18.98 o 
   7   6   3       21.97       25.09      3.48 o 
   8   6   3       71.11       63.47      5.10 o 
   9   6   3      138.45      133.32      8.35 o 
  10   6   3        0.70        0.51      3.29 o 
  11   6   3        3.40        5.09      3.45 o 
  12   6   3      416.69      394.48     20.43 o 
  13   6   3       15.58       18.57      4.72 o 
  14   6   3       99.71       81.04      8.67 o 
  15   6   3        6.46       10.18      3.75 o 
  16   6   3       14.18       20.05      6.41 o 
   1   7   3       47.30       59.50      5.91 o 
   2   7   3      185.53      185.20     12.73 o 
   3   7   3      246.59      217.67     12.63 o 
   4   7   3      186.22      170.13      8.85 o 
   5   7   3       48.21       49.09      5.98 o 
   6   7   3       27.05       20.28      4.71 o 
   7   7   3        6.13        6.38      2.98 o 
   8   7   3       16.84       12.36      3.74 o 
   9   7   3      108.60       96.27      7.82 o 
  10   7   3        2.28       -0.49      3.42 o 
  11   7   3        7.41       10.15      4.17 o 
  12   7   3      129.28      126.14      9.98 o 
  13   7   3        3.66        8.75      3.86 o 
  14   7   3        3.16        0.40      3.33 o 
  15   7   3       20.29       14.00      4.99 o 
   1   8   3      135.49      135.03      9.39 o 
   2   8   3      138.37      140.84     10.28 o 
   3   8   3       21.87       22.80      6.26 o 
   4   8   3      156.19      129.66     11.62 o 
   5   8   3       11.76        8.50      3.48 o 
   6   8   3       31.80       31.10      8.05 o 
   7   8   3        6.40        8.16      3.94 o 
   8   8   3       68.72       81.75     10.95 o 
   9   8   3       25.83       27.93      4.66 o 
  10   8   3       29.19       29.40      5.61 o 
  11   8   3       14.61       26.16      5.25 o 
  12   8   3       62.93      107.81      9.57 o 
  13   8   3        1.19       10.22      3.99 o 
   2   9   3        8.92       15.20      4.92 o 
   3   9   3       25.90       29.38      5.37 o 
   4   9   3       69.44       65.79      6.79 o 
   5   9   3       10.86        5.37      3.63 o 
   6   9   3       95.50      109.10     12.07 o 
   7   9   3       67.91       84.55      9.29 o 
   8   9   3       11.10       17.15      5.15 o 
   9   9   3       72.96       68.95     20.12 o 
  10   9   3        1.21       -1.79      4.69 o 
   1  10   3        1.73       -1.34      3.13 o 
   2  10   3       32.23       42.48      7.15 o 
   3  10   3       44.13       53.34      6.11 o 
   4  10   3        2.99        4.00      3.31 o 
   5  10   3      147.96      160.87     10.06 o 
   0   0   4    23559.58    20072.48   1195.34 o 
   1   0   4     1645.91     1507.95     16.32 o 
   2   0   4      526.28      497.20      7.57 o 
   3   0   4     5100.40     4877.69     47.59 o 
   4   0   4      742.64      752.72     11.67 o 
   5   0   4     2327.43     2288.09     39.45 o 
   6   0   4      181.42      167.79      4.94 o 
   7   0   4     1661.57     1789.30     26.34 o 
   8   0   4       27.22       42.26      4.73 o 
   9   0   4      510.80      532.05     14.86 o 
  10   0   4     5008.05     5191.53     76.23 o 
  11   0   4     4336.87     4560.45     65.37 o 
  12   0   4        0.02       -1.45      2.05 o 
  13   0   4       24.83       24.30      4.09 o 
  14   0   4       24.36       25.45      4.55 o 
  15   0   4      112.50      102.89     10.26 o 
  16   0   4        5.22        2.12      3.16 o 
  17   0   4      221.86      236.53     13.17 o 
  18   0   4        1.30        5.86      3.64 o 
  19   0   4       68.61       74.92      8.70 o 
  20   0   4        9.32       11.07      4.01 o 
   1   1   4     5132.47     4793.14     33.03 o 
   2   1   4      854.81      811.02      7.29 o 
   3   1   4        0.00        0.85      0.89 o 
   4   1   4       87.81       94.35      2.76 o 
   5   1   4     2584.90     2587.72     20.14 o 
   6   1   4     5297.92     5360.48     40.11 o 
   7   1   4     1219.09     1363.89     14.34 o 
   8   1   4      446.71      470.06      7.56 o 
   9   1   4        7.94        6.85      1.78 o 
  10   1   4        0.17        1.48      1.58 o 
  11   1   4      124.95      132.83      5.83 o 
  12   1   4       48.84       60.28      4.45 o 
  13   1   4        0.66        3.26      1.87 o 
  14   1   4      194.14      196.33      7.43 o 
  15   1   4        6.81       12.01      2.57 o 
  16   1   4      151.20      155.10      7.79 o 
  17   1   4        3.73        6.09      2.30 o 
  18   1   4        8.52        6.28      2.56 o 
  19   1   4       85.13       83.74      6.35 o 
  20   1   4        7.07        9.83      3.51 o 
   0   2   4        3.56        1.21      1.40 o 
   1   2   4     3020.73     2810.17     20.47 o 
   2   2   4      266.15      246.25      3.67 o 
   3   2   4     1151.05     1144.20      9.64 o 
   4   2   4      395.03      417.81      5.11 o 
   5   2   4      152.76      157.66      3.60 o 
   6   2   4     2601.09     2835.80     26.53 o 
   7   2   4      277.71      319.11      6.44 o 
   8   2   4      468.43      456.16      9.19 o 
   9   2   4      116.52      134.75      4.89 o 
  10   2   4      140.10      132.90      5.58 o 
  11   2   4      133.54      135.05      6.33 o 
  12   2   4        7.21        3.77      2.44 o 
  13   2   4      128.86      135.60      6.94 o 
  14   2   4       74.81       81.98      6.80 o 
  15   2   4      176.23      182.09      8.79 o 
  16   2   4      107.22      118.35      7.45 o 
  17   2   4      124.33      142.69      7.66 o 
  18   2   4       13.99       10.49      2.93 o 
  19   2   4       29.69       24.46      4.54 o 
   1   3   4      346.07      320.93      5.06 o 
   2   3   4      615.61      650.51      7.53 o 
   3   3   4     1748.08     1689.80     14.72 o 
   4   3   4     1124.66     1165.63     12.50 o 
   5   3   4     3644.85     3849.61     31.85 o 
   6   3   4        6.74        5.20      1.24 o 
   7   3   4      506.56      517.90      9.06 o 
   8   3   4     3091.75     3078.93     29.50 o 
   9   3   4      790.77      837.40     13.09 o 
  10   3   4       15.17       17.95      2.39 o 
  11   3   4       16.02       14.80      2.73 o 
  12   3   4       68.18       64.94      4.75 o 
  13   3   4      396.67      396.47     10.07 o 
  14   3   4        0.78        0.78      2.26 o 
  15   3   4        6.47        4.80      2.31 o 
  16   3   4       10.53       10.29      3.71 o 
  17   3   4      150.64      135.63     10.09 o 
  18   3   4        9.82       10.35      3.40 o 
  19   3   4        6.25       10.15      3.33 o 
   0   4   4      262.62      289.99      7.37 o 
   1   4   4        4.78       -0.46      1.06 o 
   2   4   4        3.19        5.54      1.54 o 
   3   4   4     1305.39     1389.74     15.74 o 
   4   4   4        1.26        0.76      1.41 o 
   5   4   4      160.66      189.06      4.78 o 
   6   4   4      168.64      149.97      6.14 o 
   7   4   4      639.91      650.79     13.94 o 
   8   4   4        9.56       20.33      2.59 o 
   9   4   4     1270.97     1240.17     25.90 o 
  10   4   4      435.68      465.63      9.78 o 
  11   4   4     1642.41     1504.12     20.54 o 
  12   4   4      150.35      141.82      8.72 o 
  13   4   4      738.97      676.94     16.73 o 
  14   4   4        0.13        1.23      5.29 o 
  15   4   4       66.53       66.81      6.73 o 
  16   4   4        0.00       -0.45      2.73 o 
  17   4   4        4.18        4.75      3.38 o 
  18   4   4       11.47       12.85      3.88 o 
   1   5   4      404.30      435.69      7.53 o 
   2   5   4      114.40      108.98      4.24 o 
   3   5   4      102.87      115.96      4.37 o 
   4   5   4       40.40       30.09      3.13 o 
   5   5   4       54.81       62.25      4.75 o 
   6   5   4       28.28       34.76      3.76 o 
   7   5   4      800.00      770.23     15.29 o 
   8   5   4     2022.05     2006.22     28.73 o 
   9   5   4        0.02        2.44      1.75 o 
  10   5   4      319.17      318.22      8.62 o 
  11   5   4       13.15       16.61      4.19 o 
  12   5   4     1028.78      934.05     22.45 o 
  13   5   4      339.39      309.74     13.25 o 
  14   5   4      209.10      195.62     11.93 o 
  15   5   4      167.14      171.15     12.23 o 
  16   5   4        0.19        1.35      2.87 o 
  17   5   4        2.03        7.98      3.66 o 
   0   6   4      245.97      220.66      7.85 o 
   1   6   4      369.84      367.60      8.19 o 
   2   6   4       58.73       62.24      4.15 o 
   3   6   4       14.35       15.25      2.98 o 
   4   6   4      624.23      623.19     11.77 o 
   5   6   4      331.10      353.58     12.36 o 
   6   6   4        0.67        6.11      3.46 o 
   7   6   4      195.71      146.73      6.89 o 
   8   6   4     1002.25      988.36     20.86 o 
   9   6   4       25.47       34.36      4.90 o 
  10   6   4       28.27       14.34      3.96 o 
  11   6   4      237.45      229.18     20.91 o 
  12   6   4      163.71      159.34     10.23 o 
  13   6   4      133.49      129.11     10.42 o 
  14   6   4      379.07      380.91     15.24 o 
  15   6   4      147.10      140.84     11.42 o 
  16   6   4      144.99      139.68     11.89 o 
   1   7   4      284.48      312.97     12.33 o 
   2   7   4        2.28        1.67      2.92 o 
   3   7   4      615.37      619.94     14.97 o 
   4   7   4      901.46      864.89     17.10 o 
   5   7   4       41.82       68.45      9.39 o 
   6   7   4        0.22        8.94      5.37 o 
   7   7   4      320.22      301.31     10.52 o 
   8   7   4        6.10        2.74      2.67 o 
   9   7   4      205.26      176.81     10.84 o 
  10   7   4       15.20       16.09      4.26 o 
  11   7   4        1.76        5.45      3.45 o 
  12   7   4        2.48        3.00      3.47 o 
  13   7   4      126.36      144.87     11.28 o 
  14   7   4       52.36       30.34      6.10 o 
  15   7   4        9.03       18.25      5.28 o 
   1   8   4        0.01        0.45      3.58 o 
   2   8   4       13.58       17.44      5.81 o 
   3   8   4      141.18      135.47     12.07 o 
   4   8   4      312.30      307.16     18.78 o 
   5   8   4        2.53        5.37      4.92 o 
   6   8   4      134.09      123.95      9.18 o 
   7   8   4       19.47       16.78      5.03 o 
   8   8   4       16.13       18.89      5.47 o 
   9   8   4       16.89       16.04      4.78 o 
  10   8   4       17.97        8.85      4.65 o 
  11   8   4       56.35       49.40      6.57 o 
  12   8   4       42.70       53.37      6.75 o 
  13   8   4       11.19       11.33      6.79 o 
   2   9   4       91.46       80.93     10.73 o 
   3   9   4       29.27       29.51      7.15 o 
   4   9   4       18.45       24.72      4.74 o 
   5   9   4        5.13        1.69      3.54 o 
   6   9   4        1.06       -0.66      3.54 o 
   7   9   4        0.22        1.88      3.75 o 
   8   9   4       10.41       17.86      5.13 o 
   9   9   4        1.29        2.77      7.38 o 
  10   9   4       48.43       51.80      8.84 o 
   3  10   4       35.37       47.05     14.75 o 
   4  10   4       44.12       66.53      7.38 o 
   5  10   4       26.62       31.54      6.01 o 
   1   1   5     1150.81     1057.42      9.72 o 
   2   1   5     1285.92     1252.48     11.22 o 
   3   1   5       80.95       75.15      3.15 o 
   4   1   5     1985.17     2057.73     17.94 o 
   5   1   5     1603.06     1577.13     14.94 o 
   6   1   5      593.39      622.77      7.68 o 
   7   1   5       15.87       24.28      2.26 o 
   8   1   5     1761.14     1721.11     17.77 o 
   9   1   5      767.15      826.46     12.68 o 
  10   1   5      166.02      179.20      5.94 o 
  11   1   5      328.49      336.47      8.41 o 
  12   1   5      187.69      198.14      8.50 o 
  13   1   5        2.50        5.91      2.60 o 
  14   1   5      127.03      141.46      7.41 o 
  15   1   5       28.43       28.16      3.41 o 
  16   1   5        5.33        3.51      2.15 o 
  17   1   5        0.03        2.15      2.02 o 
  18   1   5       40.72       45.50      4.52 o 
  19   1   5       30.02       30.73      3.98 o 
  20   1   5        0.81        7.72      4.03 o 
   0   2   5       17.07       19.86      1.99 o 
   1   2   5     1080.21      969.67      9.79 o 
   2   2   5      925.95      924.94      8.30 o 
   3   2   5     2119.15     2048.88     17.55 o 
   4   2   5       50.40       39.61      2.05 o 
   5   2   5      479.58      540.14      6.81 o 
   6   2   5      233.78      228.52      6.06 o 
   7   2   5      881.56      984.48     12.03 o 
   8   2   5      383.22      362.65      7.15 o 
   9   2   5       39.19       47.12      3.30 o 
  10   2   5      214.86      220.07      6.62 o 
  11   2   5      652.27      613.75     11.70 o 
  12   2   5        2.93        2.13      1.82 o 
  13   2   5      155.44      170.39      7.48 o 
  14   2   5      248.33      266.24      8.67 o 
  15   2   5        3.18        6.43      2.40 o 
  16   2   5        4.65        3.75      2.25 o 
  17   2   5       32.96       36.32      4.09 o 
  18   2   5       36.60       46.86      5.04 o 
  19   2   5       20.52       15.99      3.97 o 
   1   3   5       91.54       97.72      2.55 o 
   2   3   5      555.53      593.07      6.36 o 
   3   3   5        6.60       11.98      1.20 o 
   4   3   5      218.31      217.44      3.97 o 
   5   3   5     1250.78     1371.05     12.70 o 
   6   3   5        3.32       14.35      1.70 o 
   7   3   5       94.70      113.88      5.21 o 
   8   3   5      276.60      338.37      8.37 o 
   9   3   5      344.55      355.84      9.59 o 
  10   3   5      179.34      193.70      7.16 o 
  11   3   5      288.53      247.15      7.41 o 
  12   3   5       25.79       14.16      2.59 o 
  13   3   5       49.54       46.25      4.25 o 
  14   3   5       31.87       25.79      3.50 o 
  15   3   5       29.40       26.84      3.75 o 
  16   3   5        7.31       12.62      3.79 o 
  17   3   5        1.02        3.22      3.04 o 
  18   3   5       41.29       47.80      6.33 o 
  19   3   5        0.01        1.63      3.00 o 
   0   4   5      462.05      420.10      9.63 o 
   1   4   5       59.65       67.14      3.48 o 
   2   4   5       47.97       50.80      3.22 o 
   3   4   5       99.60       76.55      2.78 o 
   4   4   5       93.84      120.73      4.39 o 
   5   4   5      793.09      758.65     11.32 o 
   6   4   5      154.02      149.62      4.07 o 
   7   4   5      175.96      181.24      5.22 o 
   8   4   5       83.62       82.04      5.15 o 
   9   4   5       41.81       60.35      4.98 o 
  10   4   5      890.98      883.89     15.44 o 
  11   4   5      894.75      838.46     15.63 o 
  12   4   5        7.33       23.16      3.28 o 
  13   4   5        8.95       13.72      2.93 o 
  14   4   5      102.16       88.94      8.27 o 
  15   4   5      138.89      161.30     10.43 o 
  16   4   5        0.07        2.69      3.00 o 
  17   4   5        2.96        4.50      3.09 o 
  18   4   5        0.01        1.76      3.20 o 
   1   5   5       28.07       33.45      2.73 o 
   2   5   5        6.51        7.65      1.94 o 
   3   5   5      204.15      228.92      6.43 o 
   4   5   5       42.20       44.56      3.15 o 
   5   5   5      630.23      624.76     10.36 o 
   6   5   5      295.21      274.70      9.19 o 
   7   5   5      560.25      598.07     13.32 o 
   8   5   5        1.26        0.62      2.09 o 
   9   5   5       24.49       24.37      2.97 o 
  10   5   5        4.61        3.16      4.97 o 
  11   5   5        0.61        4.34      3.18 o 
  12   5   5      199.38      192.50     11.09 o 
  13   5   5       86.64       67.73      7.81 o 
  14   5   5      208.29      190.88     11.67 o 
  15   5   5        0.07       12.96      3.44 o 
  16   5   5       30.41       30.25      5.19 o 
  17   5   5        4.79        7.12      3.26 o 
   0   6   5       13.56        8.30      2.66 o 
   1   6   5        2.99        1.64      1.64 o 
   2   6   5       39.17       47.25      3.45 o 
   3   6   5       59.01       61.71      4.11 o 
   4   6   5      192.65      201.22      6.50 o 
   5   6   5      531.87      534.76     10.55 o 
   6   6   5      649.33      578.96     13.10 o 
   7   6   5        1.52        2.17      2.24 o 
   8   6   5       16.37       20.60      3.91 o 
   9   6   5      464.55      433.03     13.67 o 
  10   6   5      167.22      133.76      9.25 o 
  11   6   5      453.22      413.51     16.41 o 
  12   6   5       57.07       55.50      9.16 o 
  13   6   5      357.24      308.91     13.81 o 
  14   6   5      227.56      204.09     12.69 o 
  15   6   5       70.72       52.26      7.44 o 
  16   6   5        2.87       10.69      3.69 o 
   1   7   5      380.11      359.05      9.19 o 
   2   7   5      455.96      439.94     12.64 o 
   3   7   5      259.15      272.38     10.41 o 
   4   7   5       39.00       38.39      4.86 o 
   5   7   5      515.53      530.27     26.83 o 
   6   7   5      627.64      641.60     30.85 o 
   7   7   5      519.00      474.12     30.63 o 
   8   7   5       43.08       39.86      5.22 o 
   9   7   5        0.20       -1.06      2.89 o 
  10   7   5        2.63        1.54      2.89 o 
  11   7   5       23.70       25.99      4.94 o 
  12   7   5      190.63      178.48     14.24 o 
  13   7   5       61.16       63.67      8.26 o 
  14   7   5       69.82       58.43      7.89 o 
   0   8   5      177.88      173.92     12.52 o 
   1   8   5      219.85      244.57     15.20 o 
   2   8   5      301.25      309.40     17.88 o 
   3   8   5       34.60       21.46      7.15 o 
   4   8   5       78.64       84.50     12.97 o 
   5   8   5       35.15       24.14      7.60 o 
   6   8   5        7.96       16.99      7.60 o 
   7   8   5        1.73        1.47      3.31 o 
   8   8   5      129.64      109.27     10.74 o 
   9   8   5       34.80       36.42      6.08 o 
  10   8   5       25.40       22.42      4.70 o 
  11   8   5      156.15      163.05     21.81 o 
  12   8   5        1.67        4.80      3.75 o 
   1   9   5       17.14       16.99      6.26 o 
   2   9   5      606.04      608.51     27.27 o 
   3   9   5       45.86       40.24      8.50 o 
   4   9   5      290.99      291.96     19.67 o 
   5   9   5       20.16       17.44      4.74 o 
   6   9   5       73.27       84.88      9.23 o 
   7   9   5        7.34        5.44      3.94 o 
   8   9   5      121.89      148.61     13.00 o 
   9   9   5        0.41        4.33      4.83 o 
   3  10   5        3.50       10.28      6.26 o 
   4  10   5       22.96       62.59     11.18 o 
   0   0   6     1651.60     1439.12     23.97 o 
   1   0   6     2798.63     2794.62     34.09 o 
   2   0   6      413.71      354.00      7.03 o 
   3   0   6      798.71      787.75     11.63 o 
   4   0   6      683.59      654.04     10.82 o 
   5   0   6       33.55       54.88      4.08 o 
   6   0   6        5.22        6.88      2.31 o 
   7   0   6     1923.92     2032.57     35.20 o 
   8   0   6      248.66      199.89      7.62 o 
   9   0   6     1588.88     1576.38     38.65 o 
  10   0   6      822.83      832.53     20.78 o 
  11   0   6      548.37      569.50     17.23 o 
  12   0   6      663.93      636.09     16.26 o 
  13   0   6      751.15      732.39     18.36 o 
  14   0   6      409.61      436.55     14.39 o 
  15   0   6       59.18       64.88      8.07 o 
  16   0   6       13.12        7.04      3.97 o 
  17   0   6       21.28       19.69      4.30 o 
  18   0   6      246.01      274.32     17.04 o 
  19   0   6        2.79        3.30      3.52 o 
  20   0   6      106.06       95.20     14.70 o 
   1   1   6      107.51       94.78      2.60 o 
   2   1   6      204.05      205.41      3.64 o 
   3   1   6       69.21       72.74      2.85 o 
   4   1   6      321.59      396.85      5.92 o 
   5   1   6      415.16      460.92      7.01 o 
   6   1   6       81.02      103.19      4.74 o 
   7   1   6     2420.18     2577.25     25.49 o 
   8   1   6      430.87      451.50     11.34 o 
   9   1   6      535.04      526.51      9.86 o 
  10   1   6       51.34       68.34      4.43 o 
  11   1   6      149.32      131.01      6.07 o 
  12   1   6        7.16        4.97      2.09 o 
  13   1   6      470.41      475.00     11.04 o 
  14   1   6       39.91       40.06      4.17 o 
  15   1   6       41.33       42.06      4.08 o 
  16   1   6        9.06        6.58      2.83 o 
  17   1   6       20.50       17.11      2.99 o 
  18   1   6       10.62        9.00      3.12 o 
  19   1   6        2.32        6.25      2.40 o 
   0   2   6       10.96        8.54      1.99 o 
   1   2   6        7.44        8.00      1.54 o 
   2   2   6     1328.38     1343.72     11.37 o 
   3   2   6     4209.34     4281.53     31.31 o 
   4   2   6      549.24      607.12      7.39 o 
   5   2   6     1231.86     1220.10     11.92 o 
   6   2   6      627.85      689.34      9.33 o 
   7   2   6       36.79       46.66      3.27 o 
   8   2   6      109.35      130.10      5.25 o 
   9   2   6        1.95        1.50      1.51 o 
  10   2   6       69.27       80.40      4.79 o 
  11   2   6       12.59        7.23      2.20 o 
  12   2   6      227.90      244.04      7.74 o 
  13   2   6      194.47      194.68      7.88 o 
  14   2   6       15.60       17.40      3.12 o 
  15   2   6      163.26      160.45      8.06 o 
  16   2   6        0.03        1.37      2.00 o 
  17   2   6       82.76       86.82      7.85 o 
  18   2   6       25.07       23.27      4.23 o 
  19   2   6        0.00        1.89      2.68 o 
   1   3   6      546.24      548.74      6.39 o 
   2   3   6       40.57       56.21      2.30 o 
   3   3   6      883.88      961.02      9.58 o 
   4   3   6     2077.16     2098.86     17.44 o 
   5   3   6      188.57      216.89      4.69 o 
   6   3   6     1093.70     1069.20     14.97 o 
   7   3   6      206.20      212.13      6.01 o 
   8   3   6       19.85       39.49      3.62 o 
   9   3   6       11.35        6.98      1.77 o 
  10   3   6      277.46      254.25      7.12 o 
  11   3   6      682.49      655.22     12.53 o 
  12   3   6        0.36        1.64      2.04 o 
  13   3   6       47.20       49.46      5.67 o 
  14   3   6      280.12      282.81      9.06 o 
  15   3   6        3.24        2.97      2.53 o 
  16   3   6      111.75      117.56      9.19 o 
  17   3   6      139.97      169.60     11.45 o 
  18   3   6      174.12      172.29     11.77 o 
  19   3   6        5.51        6.01      4.83 o 
   0   4   6      944.28      873.77     17.26 o 
   1   4   6      348.18      391.80      8.32 o 
   2   4   6        1.50        3.52      1.37 o 
   3   4   6      262.36      273.69      8.71 o 
   4   4   6        0.02        1.07      1.31 o 
   5   4   6      424.78      414.95      7.32 o 
   6   4   6      661.65      745.84      9.04 o 
   7   4   6      254.75      238.11      6.54 o 
   8   4   6       98.30       94.55      6.41 o 
   9   4   6       72.90       92.73      4.73 o 
  10   4   6      255.05      220.82      7.20 o 
  11   4   6       46.27       49.37      4.41 o 
  12   4   6      493.04      492.31     11.04 o 
  13   4   6        0.91        1.86      2.63 o 
  14   4   6      137.74      124.63      8.67 o 
  15   4   6       74.56       73.16      6.99 o 
  16   4   6      128.81      115.27     11.48 o 
  17   4   6        3.04        3.80      3.16 o 
  18   4   6       85.24      100.18     10.33 o 
   1   5   6      123.10      106.56      4.71 o 
   2   5   6       77.27       91.80      4.97 o 
   3   5   6       16.76       10.98      3.06 o 
   4   5   6       72.47       82.07      4.69 o 
   5   5   6        2.19        0.76      1.66 o 
   6   5   6      140.02      145.22      5.65 o 
   7   5   6      136.91      128.03      6.88 o 
   8   5   6        7.66       11.19      3.22 o 
   9   5   6      632.00      593.25     16.13 o 
  10   5   6        1.16        3.63      3.81 o 
  11   5   6        1.87        2.49      3.10 o 
  12   5   6      451.24      404.12     26.14 o 
  13   5   6      182.04      152.20     11.00 o 
  14   5   6        0.45        4.31      4.23 o 
  15   5   6      183.09      151.63     10.25 o 
  16   5   6      273.97      270.56     18.24 o 
  17   5   6       24.36       19.22      4.62 o 
   0   6   6       61.79       58.99      5.56 o 
   1   6   6      287.61      249.92      6.64 o 
   2   6   6        0.38        4.87      1.87 o 
   3   6   6       93.13       78.64      4.88 o 
   4   6   6       40.29       38.27      3.75 o 
   5   6   6       90.48      100.60      5.53 o 
   6   6   6      111.18       81.80      4.77 o 
   7   6   6       51.95       57.90      7.17 o 
   8   6   6       23.88       19.93      4.98 o 
   9   6   6        6.31       30.41      5.49 o 
  10   6   6      292.99      284.33     12.70 o 
  11   6   6       11.91        5.27      3.47 o 
  12   6   6       58.76       74.99      7.84 o 
  13   6   6      130.00      118.44      9.92 o 
  14   6   6        0.04        0.77      3.39 o 
  15   6   6      358.77      345.35     13.97 o 
  16   6   6      228.76      193.82     12.15 o 
   1   7   6      329.51      323.00     10.59 o 
   2   7   6       27.33       24.32      3.74 o 
   3   7   6      356.62      328.00     10.71 o 
   4   7   6     1196.99     1211.01     48.06 o 
   5   7   6      116.30      141.74      9.41 o 
   6   7   6      255.10      208.80     18.33 o 
   7   7   6       41.32       27.82      7.38 o 
   8   7   6      101.46      104.40      7.77 o 
   9   7   6       95.26       90.75      7.74 o 
  10   7   6       57.90       56.35      6.40 o 
  11   7   6       29.31       32.29      5.45 o 
  12   7   6       41.66       44.87      6.44 o 
  13   7   6       94.23       87.06     10.52 o 
  14   7   6       47.65       41.81      6.68 o 
   0   8   6     2183.88     2125.09     61.25 o 
   1   8   6       22.76       22.60      8.50 o 
   2   8   6        0.01       -0.89      4.47 o 
   3   8   6       76.11       87.38     12.30 o 
   4   8   6      135.69      139.11     12.74 o 
   5   8   6      153.60      151.12     17.88 o 
   6   8   6       68.63       71.54     13.41 o 
   7   8   6      129.38      113.21     10.63 o 
   8   8   6      133.22      143.84     11.24 o 
   9   8   6       71.86       63.91      8.07 o 
  10   8   6       27.18       25.82      5.23 o 
  11   8   6       12.53       19.28      5.15 o 
  12   8   6        4.92       12.06      4.86 o 
   1   9   6      530.35      591.07     27.27 o 
   2   9   6        0.00       13.86      6.26 o 
   3   9   6      248.54      273.63     19.67 o 
   4   9   6       39.27       37.56      9.84 o 
   5   9   6        5.94        4.92      6.26 o 
   6   9   6      158.09      172.42     11.64 o 
   7   9   6        1.46        4.95      4.69 o 
   8   9   6       98.35      147.82     13.21 o 
   9   9   6      462.26      502.18     21.37 o 
   2  10   6        9.68       16.10      7.15 o 
   3  10   6        9.03       13.41      7.15 o 
   1   1   7      826.36      859.79      7.69 o 
   2   1   7      966.13      940.42      9.30 o 
   3   1   7     1124.80     1108.96     10.64 o 
   4   1   7     1494.58     1541.82     14.55 o 
   5   1   7      199.26      249.88      6.00 o 
   6   1   7      177.10      180.35      5.72 o 
   7   1   7      337.09      368.09      8.59 o 
   8   1   7      494.43      550.14     10.85 o 
   9   1   7       46.07       41.44      3.67 o 
  10   1   7       21.83       26.31      3.00 o 
  11   1   7       93.80      122.32      5.71 o 
  12   1   7       61.54       62.22      4.71 o 
  13   1   7        4.83        1.98      2.01 o 
  14   1   7      202.30      200.08      8.08 o 
  15   1   7      420.93      408.32     11.11 o 
  16   1   7       11.80       11.26      2.59 o 
  17   1   7       53.11       57.07      4.92 o 
  18   1   7       70.37       76.38      5.93 o 
  19   1   7      171.57      184.10     14.34 o 
   0   2   7      843.10      888.75     14.45 o 
   1   2   7        2.61        1.95      1.01 o 
   2   2   7      170.55      170.73      3.74 o 
   3   2   7      440.64      492.18      6.18 o 
   4   2   7      104.61      114.75      3.56 o 
   5   2   7      381.89      393.09      6.85 o 
   6   2   7       74.77       78.69      4.07 o 
   7   2   7      125.71      141.41      5.18 o 
   8   2   7       25.48       23.86      2.80 o 
   9   2   7       46.85       57.99      4.68 o 
  10   2   7       58.88       62.54      4.37 o 
  11   2   7      114.93       95.82      5.53 o 
  12   2   7       61.45       54.98      4.41 o 
  13   2   7        2.16        4.33      2.01 o 
  14   2   7      146.82      145.38      8.11 o 
  15   2   7        1.53        5.91      2.13 o 
  16   2   7       23.73       18.47      3.21 o 
  17   2   7        5.34        3.96      2.79 o 
  18   2   7        0.58        1.04      2.57 o 
  19   2   7        1.25        5.97      3.10 o 
   1   3   7      795.61      823.44      9.60 o 
   2   3   7      722.32      789.23     10.08 o 
   3   3   7      434.64      455.76      7.10 o 
   4   3   7     1381.29     1431.29     15.25 o 
   5   3   7     1772.41     1763.20     18.82 o 
   6   3   7        7.96       15.74      1.94 o 
   7   3   7       57.52       53.46      3.41 o 
   8   3   7       36.41       40.81      3.71 o 
   9   3   7       24.92       34.06      3.50 o 
  10   3   7        9.64       13.68      2.26 o 
  11   3   7       93.89       92.03      7.38 o 
  12   3   7        8.65        5.39      2.00 o 
  13   3   7        4.35        2.72      2.16 o 
  14   3   7       90.09       87.92      6.03 o 
  15   3   7      163.62      176.35     10.01 o 
  16   3   7      131.07      115.55      9.12 o 
  17   3   7       12.43        9.91      3.78 o 
  18   3   7      134.32      120.14      9.84 o 
   0   4   7     2172.96     2184.95     40.56 o 
   1   4   7      366.25      430.10      6.39 o 
   2   4   7      149.80      163.20      4.18 o 
   3   4   7       30.48       29.82      2.53 o 
   4   4   7      618.10      631.14      9.11 o 
   5   4   7      113.35      123.75      4.49 o 
   6   4   7      103.27      122.58      5.30 o 
   7   4   7       25.10       33.26      3.63 o 
   8   4   7        0.53        6.37      1.89 o 
   9   4   7      255.59      233.72      8.76 o 
  10   4   7        0.03       -0.68      1.65 o 
  11   4   7       60.93       38.42      3.66 o 
  12   4   7      195.78      198.20      8.40 o 
  13   4   7       47.36       40.93      5.79 o 
  14   4   7      345.76      320.29     12.04 o 
  15   4   7       17.53       17.09      3.84 o 
  16   4   7        4.46        4.13      3.30 o 
  17   4   7        0.24       10.03      3.76 o 
  18   4   7       50.64       45.54      7.01 o 
   1   5   7      166.65      189.36      5.60 o 
   2   5   7      263.52      279.83      8.58 o 
   3   5   7        0.01        2.50      1.84 o 
   4   5   7      576.09      571.55      9.23 o 
   5   5   7        0.02       -0.35      1.36 o 
   6   5   7      262.03      256.56      6.03 o 
   7   5   7       90.42       62.31      5.00 o 
   8   5   7      139.11      153.93      7.43 o 
   9   5   7       56.57       46.37      6.65 o 
  10   5   7      166.37      153.66      9.50 o 
  11   5   7       56.96       50.27      6.52 o 
  12   5   7      163.99      151.39     10.66 o 
  13   5   7       46.10       50.64      5.73 o 
  14   5   7      188.80      200.66     10.80 o 
  15   5   7       11.91       12.02      3.73 o 
  16   5   7       65.17       87.57      8.18 o 
  17   5   7       36.75       49.46      6.37 o 
   0   6   7       88.96       82.03      6.78 o 
   1   6   7        2.71        2.38      2.11 o 
   2   6   7      955.83      896.87     14.04 o 
   3   6   7       32.82       33.47      5.14 o 
   4   6   7      323.18      313.55      8.80 o 
   5   6   7        0.49       -0.43      2.03 o 
   6   6   7        1.19       -0.39      2.11 o 
   7   6   7        2.10        2.06      2.53 o 
   8   6   7        1.69        9.42      3.90 o 
   9   6   7       11.76       11.61      4.25 o 
  10   6   7        4.69        6.78      3.51 o 
  11   6   7      141.16      122.07      9.59 o 
  12   6   7       13.81       12.45      3.71 o 
  13   6   7        0.19        1.89      3.55 o 
  14   6   7       77.44       70.00      7.10 o 
  15   6   7      118.17      126.97      9.40 o 
   1   7   7      333.51      331.45     10.58 o 
   2   7   7      628.89      590.96     13.71 o 
   3   7   7       55.50       56.50      9.17 o 
   4   7   7      346.77      330.88     16.32 o 
   5   7   7       48.44       54.79      7.09 o 
   6   7   7       46.78       49.25      7.09 o 
   7   7   7      326.77      340.92     19.21 o 
   8   7   7       61.76       71.09      8.14 o 
   9   7   7        6.70        5.77      3.23 o 
  10   7   7        5.01        6.68      3.39 o 
  11   7   7       34.21       33.96      5.52 o 
  12   7   7       40.65       50.77      8.40 o 
  13   7   7       30.66       23.08      5.29 o 
  14   7   7        3.26        2.92      4.61 o 
   0   8   7        0.11        0.00      5.37 o 
   1   8   7      231.07      246.01     19.00 o 
   2   8   7      158.37      160.89     12.97 o 
   3   8   7      788.83      762.52     21.59 o 
   4   8   7        6.52       -0.57      3.87 o 
   5   8   7      161.22      167.70     10.90 o 
   6   8   7       10.07       10.28      7.15 o 
   7   8   7       47.73       50.97     13.41 o 
   8   8   7      153.51      140.70     12.32 o 
   9   8   7       56.16       60.51      8.50 o 
  10   8   7        2.99        1.71      4.09 o 
  11   8   7        9.20       10.55      5.02 o 
  12   8   7       72.74      101.23     10.70 o 
   1   9   7       49.75       43.17      6.23 o 
   2   9   7      461.90      467.65     28.39 o 
   3   9   7      176.13      190.91     17.88 o 
   4   9   7        9.95       -1.15      8.05 o 
   5   9   7       17.28       12.07      7.15 o 
   6   9   7       15.61        8.50      7.15 o 
   7   9   7      238.42      203.63     13.73 o 
   8   9   7      124.79      169.39     14.60 o 
   2  10   7      122.62      136.81     16.99 o 
   0   0   8     1749.38     1692.98     29.31 o 
   1   0   8     3506.28     3804.95     35.87 o 
   2   0   8     2159.47     2347.04     26.63 o 
   3   0   8     2451.62     2539.07     28.64 o 
   4   0   8       50.46       52.30      4.16 o 
   5   0   8        7.14        9.43      2.57 o 
   6   0   8        1.39        0.73      3.16 o 
   7   0   8      309.11      305.24     11.55 o 
   8   0   8      708.82      698.30     24.70 o 
   9   0   8      178.76      170.53     14.90 o 
  10   0   8     1195.76     1263.48     27.86 o 
  11   0   8      265.65      256.23     11.90 o 
  12   0   8      544.07      502.57     17.42 o 
  13   0   8      341.12      357.83     12.71 o 
  14   0   8       36.00       42.37      5.55 o 
  15   0   8        0.08       -2.18      2.18 o 
  16   0   8        6.32       10.60      3.72 o 
  17   0   8       86.95       81.82      8.40 o 
  18   0   8      528.65      503.43     18.13 o 
  19   0   8       25.30       16.25      4.78 o 
   1   1   8       91.19      100.02      2.54 o 
   2   1   8     1907.35     2000.77     16.58 o 
   3   1   8        3.08        0.22      0.98 o 
   4   1   8     1274.09     1350.42     13.98 o 
   5   1   8        6.33        2.95      1.57 o 
   6   1   8       49.70       45.26      3.86 o 
   7   1   8        0.03       -1.65      1.65 o 
   8   1   8      173.15      160.92      7.27 o 
   9   1   8       15.74       12.92      2.56 o 
  10   1   8       12.18       10.97      2.26 o 
  11   1   8      375.23      386.45      9.33 o 
  12   1   8       36.98       38.59      4.53 o 
  13   1   8       16.39       15.90      2.91 o 
  14   1   8       61.97       52.26      4.74 o 
  15   1   8      143.71      140.97      7.93 o 
  16   1   8      207.59      188.60      8.70 o 
  17   1   8       79.81       72.55      6.61 o 
  18   1   8        0.67        6.72      2.52 o 
  19   1   8       47.98       41.86      5.27 o 
   0   2   8      967.54     1041.59     16.79 o 
   1   2   8     1829.82     1805.31     17.47 o 
   2   2   8     2226.67     2391.63     21.14 o 
   3   2   8      952.66     1070.10     12.01 o 
   4   2   8       38.74       60.33      3.19 o 
   5   2   8       80.45       99.46      3.90 o 
   6   2   8      121.12      120.75      5.15 o 
   7   2   8      190.73      209.50      6.01 o 
   8   2   8      413.94      396.99      9.27 o 
   9   2   8       68.58       79.41      5.19 o 
  10   2   8       25.63       25.61      3.03 o 
  11   2   8       21.45       22.03      3.23 o 
  12   2   8      164.57      161.65      7.15 o 
  13   2   8       14.11       11.10      3.45 o 
  14   2   8      113.67      117.34      6.87 o 
  15   2   8      109.00      113.13      7.07 o 
  16   2   8      211.86      227.45      9.54 o 
  17   2   8      419.48      409.13     20.20 o 
  18   2   8       20.94       26.06      4.47 o 
  19   2   8        7.30        5.23      3.23 o 
   1   3   8       49.64       60.52      3.19 o 
   2   3   8      124.92      140.23      6.47 o 
   3   3   8       37.30       36.32      2.22 o 
   4   3   8      329.67      318.10      6.28 o 
   5   3   8       77.14       77.59      3.34 o 
   6   3   8      447.43      474.41     10.46 o 
   7   3   8      615.82      611.13      9.93 o 
   8   3   8      578.34      590.39     11.55 o 
   9   3   8       24.04       25.87      4.07 o 
  10   3   8       37.94       37.52      3.96 o 
  11   3   8       33.51       24.89      3.07 o 
  12   3   8      255.04      245.92      8.24 o 
  13   3   8       81.29       72.41      5.79 o 
  14   3   8        5.28        8.24      2.40 o 
  15   3   8       42.26       42.51      5.22 o 
  16   3   8       39.03       52.12      6.31 o 
  17   3   8      129.09      150.61     10.87 o 
  18   3   8        2.01        1.63      3.46 o 
   0   4   8      756.77      887.51     13.00 o 
   1   4   8      156.76      187.22      4.03 o 
   2   4   8       11.00        4.55      1.57 o 
   3   4   8       35.61       32.50      2.44 o 
   4   4   8      233.43      254.56      5.40 o 
   5   4   8      643.29      677.92     11.29 o 
   6   4   8      133.91      157.58      6.50 o 
   7   4   8       31.14       48.50      3.51 o 
   8   4   8      125.31      130.26      5.30 o 
   9   4   8        0.01        1.47      1.77 o 
  10   4   8       44.51       37.55      3.82 o 
  11   4   8       40.83       34.14      3.46 o 
  12   4   8      130.76      139.05      8.03 o 
  13   4   8      277.71      256.48     10.98 o 
  14   4   8      438.65      412.34     13.60 o 
  15   4   8       17.98       21.69      4.59 o 
  16   4   8      123.32      109.41      9.39 o 
  17   4   8        0.39        2.84      3.38 o 
   1   5   8       52.34       67.07      3.96 o 
   2   5   8      667.06      724.63     11.73 o 
   3   5   8       44.99       51.45      4.00 o 
   4   5   8        0.00        2.63      1.40 o 
   5   5   8      124.10      128.36      5.04 o 
   6   5   8       21.14       25.29      2.87 o 
   7   5   8       10.52        6.48      2.27 o 
   8   5   8       36.82       23.18      3.44 o 
   9   5   8       19.02       15.04      4.77 o 
  10   5   8       41.12       51.84      7.61 o 
  11   5   8       62.57       66.89      6.90 o 
  12   5   8       30.81       31.74      4.40 o 
  13   5   8       10.73       11.81      3.29 o 
  14   5   8        1.02        5.54      3.37 o 
  15   5   8       41.38       69.44      7.13 o 
  16   5   8        1.21        9.16      3.56 o 
   0   6   8      746.71      656.82     16.69 o 
   1   6   8      406.26      383.72      8.74 o 
   2   6   8      220.61      257.61      7.12 o 
   3   6   8      444.18      411.89     17.00 o 
   4   6   8      308.08      294.03      8.56 o 
   5   6   8       43.18       50.91      4.54 o 
   6   6   8       11.05       14.96      3.43 o 
   7   6   8       50.64       54.87      5.74 o 
   8   6   8        2.42        3.67      3.37 o 
   9   6   8       56.49       64.56      9.95 o 
  10   6   8      236.23      216.76     10.81 o 
  11   6   8       16.28       17.77      4.43 o 
  12   6   8        1.03        5.55      3.43 o 
  13   6   8       18.62       13.86      3.83 o 
  14   6   8        2.63        3.69      3.59 o 
  15   6   8      156.35      182.45     11.49 o 
   1   7   8      159.98      162.62     14.53 o 
   2   7   8      595.47      558.13     19.29 o 
   3   7   8      103.08       97.18      9.45 o 
   4   7   8      391.54      386.17     19.67 o 
   5   7   8       93.62       97.09      9.75 o 
   6   7   8      248.60      297.36     14.50 o 
   7   7   8        8.89        7.05      5.35 o 
   8   7   8       32.53       28.02      7.70 o 
   9   7   8        3.31        3.72      3.79 o 
  10   7   8       15.30        8.43      4.00 o 
  11   7   8      116.14      148.91     13.04 o 
  12   7   8        1.07        6.49      4.31 o 
  13   7   8        1.52        6.59      4.94 o 
   0   8   8      858.63      799.43     33.98 o 
   1   8   8       44.16       39.08      6.64 o 
   2   8   8       98.48       92.63      9.13 o 
   3   8   8        1.66       -1.79      3.63 o 
   4   8   8       90.50       99.21      9.39 o 
   5   8   8      369.37      379.19     15.86 o 
   6   8   8      205.66      216.40     21.01 o 
   7   8   8      108.67      128.77     20.12 o 
   8   8   8      173.78      168.56     23.25 o 
   9   8   8       58.91       63.69     15.65 o 
  10   8   8       21.20       18.78      5.27 o 
  11   8   8        6.82        9.37      4.65 o 
   1   9   8       40.82       30.29      6.11 o 
   2   9   8        0.15        1.58      4.07 o 
   3   9   8      199.70      196.40     11.78 o 
   4   9   8       96.61       88.36      8.85 o 
   5   9   8      211.14      209.69     20.57 o 
   6   9   8      289.41      342.48     26.83 o 
   7   9   8        6.94       27.27     10.28 o 
   8   9   8      147.78      177.85     13.88 o 
   1   1   9      689.26      784.25      9.24 o 
   2   1   9     1968.03     1970.81     16.97 o 
   3   1   9     1266.04     1379.91     14.29 o 
   4   1   9     1332.83     1234.21     14.23 o 
   5   1   9       12.94       19.80      2.85 o 
   6   1   9       30.95       35.19      3.58 o 
   7   1   9        7.83        7.40      2.52 o 
   8   1   9      252.07      237.26     10.25 o 
   9   1   9        6.95        6.35      2.60 o 
  10   1   9       43.01       54.29      4.16 o 
  11   1   9       48.56       50.31      4.81 o 
  12   1   9       12.63       14.52      2.89 o 
  13   1   9        0.68        0.02      2.37 o 
  14   1   9        4.51        7.82      2.42 o 
  15   1   9      169.31      166.93      8.34 o 
  16   1   9        0.03        6.58      2.31 o 
  17   1   9       42.10       34.21      3.99 o 
  18   1   9        1.41        6.91      2.38 o 
  19   1   9      299.59      293.34     12.84 o 
   0   2   9        0.14        1.14      1.85 o 
   1   2   9        6.70        7.27      1.65 o 
   2   2   9        6.26        4.54      1.59 o 
   3   2   9      216.51      227.09      4.59 o 
   4   2   9       22.97       15.30      1.72 o 
   5   2   9        0.72        0.91      1.50 o 
   6   2   9       66.12       81.11      4.90 o 
   7   2   9        9.30        9.46      2.02 o 
   8   2   9       56.60       55.44      4.26 o 
   9   2   9        7.18        2.74      2.08 o 
  10   2   9       84.24      101.28      5.92 o 
  11   2   9       15.10        9.62      2.40 o 
  12   2   9      300.43      299.19      8.61 o 
  13   2   9      101.18      106.86      6.56 o 
  14   2   9       46.12       44.46      4.52 o 
  15   2   9       57.50       63.73      5.44 o 
  16   2   9       45.73       40.28      4.26 o 
  17   2   9        0.32        3.87      2.86 o 
  18   2   9       19.04       23.34      4.75 o 
   1   3   9     1372.32     1501.53     18.98 o 
   2   3   9        4.17        6.76      1.53 o 
   3   3   9        0.30        0.92      1.34 o 
   4   3   9      371.94      408.29      7.27 o 
   5   3   9      133.06      122.89      6.31 o 
   6   3   9       23.51       26.91      2.53 o 
   7   3   9        8.24       10.60      2.09 o 
   8   3   9       13.87       19.89      2.66 o 
   9   3   9        0.01        2.53      1.63 o 
  10   3   9       22.35       20.26      3.00 o 
  11   3   9       32.51       24.83      3.19 o 
  12   3   9        6.03        3.85      2.13 o 
  13   3   9        9.27        6.16      2.09 o 
  14   3   9      165.48      157.71      9.34 o 
  15   3   9        5.51        6.62      4.21 o 
  16   3   9      131.39      152.61     10.76 o 
  17   3   9       11.76       12.66      3.93 o 
  18   3   9      200.74      204.52     13.16 o 
   0   4   9     3249.36     3104.80     49.20 o 
   1   4   9        3.10        4.28      1.49 o 
   2   4   9       17.14       19.27      3.09 o 
   3   4   9     1293.33     1320.05     17.97 o 
   4   4   9      601.46      567.13     10.19 o 
   5   4   9      255.78      260.16      6.23 o 
   6   4   9       18.91       19.18      2.13 o 
   7   4   9       23.68       27.70      2.57 o 
   8   4   9       14.81       17.68      2.46 o 
   9   4   9       21.71       16.62      3.57 o 
  10   4   9      123.09      120.12      6.15 o 
  11   4   9       63.66       72.32      5.62 o 
  12   4   9      108.77      115.65      7.37 o 
  13   4   9        0.07        2.24      2.99 o 
  14   4   9       89.86       86.90      7.58 o 
  15   4   9      376.03      367.89     13.58 o 
  16   4   9       49.33       52.89      6.50 o 
  17   4   9      125.71      118.47      9.83 o 
   1   5   9     1710.76     1623.67     20.17 o 
   2   5   9       58.59       62.75      4.89 o 
   3   5   9      132.73      135.90      5.59 o 
   4   5   9       61.39       51.74      6.23 o 
   5   5   9      219.52      172.62      9.43 o 
   6   5   9       10.02        9.15      2.23 o 
   7   5   9        5.00        4.95      2.12 o 
   8   5   9       29.81       20.96      3.39 o 
   9   5   9       19.33       14.55      3.60 o 
  10   5   9        2.58       -0.23      2.68 o 
  11   5   9       49.69       50.88      5.61 o 
  12   5   9       66.74       76.56      6.83 o 
  13   5   9       35.54       32.89      6.28 o 
  14   5   9        0.26        1.29      2.83 o 
  15   5   9       32.28       24.81      4.89 o 
  16   5   9        0.04        1.57      3.15 o 
   0   6   9     2259.87     2133.77     36.49 o 
   1   6   9       24.74       23.03      2.98 o 
   2   6   9      404.37      429.92      9.27 o 
   3   6   9      129.00      133.67      7.46 o 
   4   6   9      451.08      461.27     12.90 o 
   5   6   9      500.88      499.54     20.79 o 
   6   6   9      128.22      119.07     10.93 o 
   7   6   9       94.09      115.65     11.87 o 
   8   6   9        3.02        9.29      3.48 o 
   9   6   9        5.09        6.96      3.87 o 
  10   6   9       35.23       26.10      5.85 o 
  11   6   9       14.87       18.08      3.78 o 
  12   6   9       51.96       37.77      5.21 o 
  13   6   9      232.87      255.54     11.32 o 
  14   6   9        0.93        8.61      4.19 o 
  15   6   9       21.12       31.43      5.72 o 
   1   7   9       54.57       66.35     13.41 o 
   2   7   9        7.06        9.48      4.71 o 
   3   7   9      835.36      841.14     38.00 o 
   4   7   9      596.71      609.92     21.16 o 
   5   7   9       67.27       76.52     20.34 o 
   6   7   9      345.18      330.66     15.86 o 
   7   7   9       16.95       15.44      7.15 o 
   8   7   9        7.50        8.50      7.82 o 
   9   7   9       64.43       77.17     16.32 o 
  10   7   9        0.70        6.18      3.96 o 
  11   7   9       10.29       18.62      5.04 o 
  12   7   9      177.72      240.08     12.47 o 
  13   7   9        0.00       -1.04      3.81 o 
   0   8   9      224.34      246.36     19.23 o 
   1   8   9       21.99       18.43      5.59 o 
   2   8   9        2.95       -1.91      5.14 o 
   3   8   9      220.57      220.43     13.39 o 
   4   8   9       33.50       34.72      7.09 o 
   5   8   9        4.45        4.26      4.39 o 
   6   8   9       83.54       89.53     10.17 o 
   7   8   9       66.74       81.82     16.99 o 
   8   8   9      146.31      137.71     21.91 o 
   9   8   9       20.66       20.42     14.53 o 
  10   8   9       11.10       12.14      5.15 o 
  11   8   9        1.49        4.89      4.52 o 
   1   9   9       12.18        7.57      4.92 o 
   2   9   9        0.65       -3.94      3.94 o 
   3   9   9       84.42       82.21     24.37 o 
   4   9   9        2.61       -0.25     12.97 o 
   5   9   9      165.24      171.21     31.74 o 
   6   9   9        0.98        5.81      7.15 o 
   7   9   9      142.34      174.37     25.04 o 
   0   0  10       45.69       17.10     11.18 o 
   1   0  10     5994.53     6552.05     76.94 o 
   2   0  10     3519.20     3508.07     40.15 o 
   3   0  10       10.23       -1.89      3.23 o 
   4   0  10      125.80      156.12      7.20 o 
   5   0  10     1043.73     1143.33     23.30 o 
   6   0  10     1408.64     1520.72     26.21 o 
   7   0  10       76.84       98.97      7.43 o 
   8   0  10      339.99      341.83     18.01 o 
   9   0  10      125.74      135.42     14.26 o 
  10   0  10       59.15       51.64      7.75 o 
  11   0  10      494.06      455.00     18.93 o 
  12   0  10      178.87      182.25     11.76 o 
  13   0  10       16.63       18.08      4.70 o 
  14   0  10     1575.88     1601.24     31.56 o 
  15   0  10        4.46        9.06      3.50 o 
  16   0  10       44.40       48.35      8.39 o 
  17   0  10       79.21       82.47      8.71 o 
  18   0  10       97.23       83.09      9.94 o 
   1   1  10      298.43      289.39      5.55 o 
   2   1  10     1705.52     1700.67     16.01 o 
   3   1  10      462.43      474.42      8.20 o 
   4   1  10      598.58      650.22     10.17 o 
   5   1  10     2535.01     2588.68     26.46 o 
   6   1  10      953.15      953.55     15.02 o 
   7   1  10      154.62      171.03      8.62 o 
   8   1  10        0.18        0.00      3.03 o 
   9   1  10       10.66        9.37      2.78 o 
  10   1  10      186.53      189.20      7.55 o 
  11   1  10       32.19       39.29      3.71 o 
  12   1  10      278.44      291.44      8.91 o 
  13   1  10       89.08       84.08      5.81 o 
  14   1  10      224.48      210.28      8.56 o 
  15   1  10      258.31      256.90     11.04 o 
  16   1  10       16.56       21.53      3.47 o 
  17   1  10       35.25       38.00      6.34 o 
  18   1  10       62.80       70.11      6.39 o 
   0   2  10      380.78      373.36     11.20 o 
   1   2  10       42.46       28.21      2.79 o 
   2   2  10       40.80       32.32      2.40 o 
   3   2  10      171.07      205.16      4.44 o 
   4   2  10      119.83      131.84      4.32 o 
   5   2  10      169.72      202.12      6.13 o 
   6   2  10       54.43       62.91      4.68 o 
   7   2  10      102.63      112.69      6.60 o 
   8   2  10      461.24      491.71     10.04 o 
   9   2  10      291.95      279.99      8.52 o 
  10   2  10      570.00      535.10     12.26 o 
  11   2  10      107.36      104.40      6.02 o 
  12   2  10      126.18      108.71      6.39 o 
  13   2  10       48.74       66.67      5.62 o 
  14   2  10       25.94       35.37      5.13 o 
  15   2  10       20.33       19.35      3.28 o 
  16   2  10       45.70       45.06      6.75 o 
  17   2  10      169.32      176.01     13.03 o 
  18   2  10        0.02       -1.43      3.09 o 
   1   3  10      831.40      801.01     15.67 o 
   2   3  10       78.58       78.31      3.69 o 
   3   3  10      283.86      273.85      6.38 o 
   4   3  10       59.68       56.63      4.19 o 
   5   3  10        0.10        1.01      1.51 o 
   6   3  10        0.05       -1.11      1.27 o 
   7   3  10      915.69      913.44     13.85 o 
   8   3  10       42.75       36.97      3.34 o 
   9   3  10      185.52      180.99      7.06 o 
  10   3  10        0.49        2.16      1.70 o 
  11   3  10      503.35      453.45     11.57 o 
  12   3  10       76.02       76.83      5.42 o 
  13   3  10      503.98      456.44     11.27 o 
  14   3  10      225.07      199.32     10.05 o 
  15   3  10       85.37      100.20     12.97 o 
  16   3  10      303.24      323.14     18.63 o 
  17   3  10      335.75      333.96     17.26 o 
   0   4  10      740.07      742.05     18.82 o 
   1   4  10       57.55       65.29      4.65 o 
   2   4  10       74.93       65.49      3.59 o 
   3   4  10      679.60      611.33     11.57 o 
   4   4  10      167.91      154.64      4.89 o 
   5   4  10      108.27      115.44      4.01 o 
   6   4  10       22.87       17.79      2.69 o 
   7   4  10      352.30      353.86      7.80 o 
   8   4  10       72.81       81.32      5.37 o 
   9   4  10      496.77      449.33     10.90 o 
  10   4  10        1.14        5.13      2.10 o 
  11   4  10       32.84       40.11      4.95 o 
  12   4  10        0.38        0.02      2.58 o 
  13   4  10       30.73       22.00      4.25 o 
  14   4  10       87.60       85.01     10.99 o 
  15   4  10        0.77        8.41      3.54 o 
  16   4  10      155.86      150.20     14.22 o 
  17   4  10      250.32      276.05     14.25 o 
   1   5  10       73.41       70.32      4.28 o 
   2   5  10     1461.97     1419.02     19.35 o 
   3   5  10      851.52      831.92     16.01 o 
   4   5  10       73.56       63.31      5.23 o 
   5   5  10      974.78      896.32     15.17 o 
   6   5  10      102.05      106.24      4.86 o 
   7   5  10       32.08       39.88      4.17 o 
   8   5  10        8.44       14.66      3.06 o 
   9   5  10       23.63       40.00      7.74 o 
  10   5  10       52.04       46.28      6.77 o 
  11   5  10        0.20        2.95      3.25 o 
  12   5  10       20.31       30.04      4.67 o 
  13   5  10       10.16        2.55      2.85 o 
  14   5  10       11.62       16.18      4.04 o 
  15   5  10       96.51       82.66      7.71 o 
  16   5  10       80.13       70.20      8.47 o 
   0   6  10     1143.25     1105.32     22.62 o 
   1   6  10     1487.82     1337.86     20.86 o 
   2   6  10       13.57       12.60      2.57 o 
   3   6  10       13.78        6.87      3.09 o 
   4   6  10      498.05      480.63     32.42 o 
   5   6  10       18.63        3.21      4.58 o 
   6   6  10      154.30      157.18     11.71 o 
   7   6  10       41.94       56.46      7.61 o 
   8   6  10       58.91       70.74      6.71 o 
   9   6  10       38.79       34.02      4.82 o 
  10   6  10        0.89        3.91      4.90 o 
  11   6  10      153.88      187.09     17.76 o 
  12   6  10        3.99        4.55      3.40 o 
  13   6  10      143.34      141.22     13.62 o 
  14   6  10       51.28       39.97      6.22 o 
   1   7  10      277.12      273.84     14.99 o 
   2   7  10      844.04      906.60     27.88 o 
   3   7  10      329.23      332.16     21.24 o 
   4   7  10       36.96       31.61      6.64 o 
   5   7  10      163.67      161.11     14.53 o 
   6   7  10       87.81      105.37     11.33 o 
   7   7  10       50.37       34.68      7.69 o 
   8   7  10       60.20       46.12     10.10 o 
   9   7  10      110.23      116.18     31.07 o 
  10   7  10        0.74        7.22      4.49 o 
  11   7  10       16.59       21.78      4.85 o 
  12   7  10      140.69      172.74     17.10 o 
   0   8  10      163.53      156.49     18.78 o 
   1   8  10        0.68        2.85      4.26 o 
   2   8  10       71.98       66.62      9.17 o 
   3   8  10       40.24       39.53      7.19 o 
   4   8  10       60.69       59.65      9.01 o 
   5   8  10       52.58       50.80      8.48 o 
   6   8  10       13.34       16.26      6.11 o 
   7   8  10       50.22       76.01     16.99 o 
   8   8  10       23.92       21.46     10.73 o 
   9   8  10        0.09        0.89      7.15 o 
  10   8  10      118.59      150.92     13.04 o 
   1   9  10       17.34       17.18      5.37 o 
   2   9  10       31.51       35.17     10.73 o 
   3   9  10        0.75       -3.31      4.39 o 
   4   9  10        1.59       -4.26      4.26 o 
   5   9  10       78.23       69.07      9.33 o 
   6   9  10        0.46       10.28      8.50 o 
   1   1  11      141.10      172.65      4.61 o 
   2   1  11        0.02        0.26      1.06 o 
   3   1  11       35.46       25.31      2.45 o 
   4   1  11      524.15      572.90      9.67 o 
   5   1  11      316.22      345.09      8.60 o 
   6   1  11      194.19      186.48      6.60 o 
   7   1  11       16.11       20.01      3.83 o 
   8   1  11      303.45      284.42     10.35 o 
   9   1  11        0.03        1.61      2.94 o 
  10   1  11        8.53        7.67      2.54 o 
  11   1  11       74.22       83.17      5.97 o 
  12   1  11       28.51       35.42      3.88 o 
  13   1  11        1.69        1.66      2.17 o 
  14   1  11        9.81       12.67      2.87 o 
  15   1  11        3.15        1.51      2.16 o 
  16   1  11       56.42       58.42      6.28 o 
  17   1  11       29.88       33.59      4.22 o 
  18   1  11        0.15        6.42      2.84 o 
   0   2  11      485.85      508.86     19.38 o 
   1   2  11      154.31      173.75      6.30 o 
   2   2  11       55.44       60.43      3.69 o 
   3   2  11        6.30       11.87      2.15 o 
   4   2  11      190.49      177.88      5.51 o 
   5   2  11       16.64       17.85      2.51 o 
   6   2  11      319.00      316.35      8.33 o 
   7   2  11      559.31      562.76     11.85 o 
   8   2  11      875.13      858.96     18.10 o 
   9   2  11       77.05       80.17      8.50 o 
  10   2  11        3.24        3.75      2.27 o 
  11   2  11     1810.41     1752.96     26.39 o 
  12   2  11      540.48      522.52     11.93 o 
  13   2  11       16.65       13.24      2.79 o 
  14   2  11       52.40       46.39      4.54 o 
  15   2  11      293.64      271.23     10.10 o 
  16   2  11       42.59       40.38      7.66 o 
  17   2  11       31.31       33.40      8.33 o 
  18   2  11        3.44        1.98      4.86 o 
   1   3  11      244.86      261.53      8.67 o 
   2   3  11       34.59       47.45      4.55 o 
   3   3  11        0.50        1.67      1.68 o 
   4   3  11      249.88      205.39      8.19 o 
   5   3  11      786.92      819.94     13.37 o 
   6   3  11       33.98       54.19      4.17 o 
   7   3  11      221.60      196.20      6.20 o 
   8   3  11       46.02       44.81      4.71 o 
   9   3  11        4.06        2.87      1.90 o 
  10   3  11        6.84        9.32      2.50 o 
  11   3  11       41.78       59.63      5.18 o 
  12   3  11        6.61        5.01      1.96 o 
  13   3  11        0.01        9.52      2.90 o 
  14   3  11       42.56       35.09      4.61 o 
  15   3  11      344.17      355.38     13.87 o 
  16   3  11       64.31       75.86      7.53 o 
  17   3  11        8.74       14.35      4.32 o 
   0   4  11       75.81       78.30      7.42 o 
   1   4  11      531.25      538.44     12.90 o 
   2   4  11      174.01      177.37     11.16 o 
   3   4  11      211.12      223.98      8.41 o 
   4   4  11     1408.50     1360.55     19.99 o 
   5   4  11      108.77       95.95      4.66 o 
   6   4  11        0.94        2.68      1.51 o 
   7   4  11      450.76      417.85      8.68 o 
   8   4  11        1.38       10.32      2.17 o 
   9   4  11        3.85        7.84      2.16 o 
  10   4  11       89.38      105.90      8.94 o 
  11   4  11       84.90       81.77      6.88 o 
  12   4  11       15.98       19.26      4.21 o 
  13   4  11       11.67       19.20      3.92 o 
  14   4  11      142.43      146.45      9.83 o 
  15   4  11      206.91      205.17     12.09 o 
  16   4  11       47.51       43.26      8.13 o 
   1   5  11      828.50      828.06     16.64 o 
   2   5  11       38.59       33.90      4.25 o 
   3   5  11      192.21      181.94      5.04 o 
   4   5  11       16.99       19.83      2.88 o 
   5   5  11      265.35      259.89      7.81 o 
   6   5  11       44.03       35.81      5.76 o 
   7   5  11      197.04      220.66      8.10 o 
   8   5  11      308.59      279.02      9.51 o 
   9   5  11       20.49       17.35      3.79 o 
  10   5  11       18.98       21.81      4.31 o 
  11   5  11       78.13       75.41      7.42 o 
  12   5  11       25.03       28.17      4.53 o 
  13   5  11        0.18        3.28      5.49 o 
  14   5  11      107.19      113.98     11.62 o 
  15   5  11        0.00        3.89      3.73 o 
   0   6  11     1876.19     1764.28     63.04 o 
   1   6  11       64.88       54.82      8.91 o 
   2   6  11      431.16      402.53     18.52 o 
   3   6  11        5.40        6.26      4.92 o 
   4   6  11        6.80        3.37      4.71 o 
   5   6  11      119.59      128.43      7.88 o 
   6   6  11       41.40       33.31      5.25 o 
   7   6  11        0.39        1.33      2.73 o 
   8   6  11       35.50       37.98      5.49 o 
   9   6  11       21.53       17.25      5.20 o 
  10   6  11       71.42       66.53      8.56 o 
  11   6  11        1.92        2.03      4.39 o 
  12   6  11        9.57       13.28      8.20 o 
  13   6  11        0.06        2.27      3.42 o 
  14   6  11       26.96       31.47      5.93 o 
   1   7  11      125.21      110.58     11.83 o 
   2   7  11      314.21      328.21     19.00 o 
   3   7  11       48.56       56.66     15.43 o 
   4   7  11       98.75      110.01     11.38 o 
   5   7  11       21.16       14.67      5.84 o 
   6   7  11      107.85      105.06     11.83 o 
   7   7  11      206.48      197.43     14.88 o 
   8   7  11      170.56      184.21     26.83 o 
   9   7  11        0.02        7.68      6.30 o 
  10   7  11        0.08        4.65      6.48 o 
  11   7  11        0.39        3.30      4.15 o 
  12   7  11       73.45       73.18      9.86 o 
   0   8  11        1.43        2.24      6.71 o 
   1   8  11       51.01       42.53      7.95 o 
   2   8  11      283.61      302.33     16.21 o 
   3   8  11        2.74       -2.68      4.11 o 
   4   8  11       11.13        8.78      7.15 o 
   5   8  11        0.99       -4.53      6.71 o 
   6   8  11        0.40       -8.35      8.72 o 
   7   8  11      185.04      233.73     40.91 o 
   8   8  11      141.42      170.35     25.93 o 
   9   8  11       27.76       37.56     14.31 o 
   1   9  11      177.19      207.80     14.40 o 
   2   9  11       58.27       79.20     10.21 o 
   3   9  11       88.95       89.70     10.91 o 
   4   9  11       38.75       37.88      7.69 o 
   5   9  11       92.36       86.23     10.59 o 
   0   0  12      925.66      936.70     37.11 o 
   1   0  12        0.11        5.23      2.07 o 
   2   0  12      160.31      154.96      8.78 o 
   3   0  12      154.10      149.28      6.15 o 
   4   0  12        2.01        3.85      3.47 o 
   5   0  12     3179.33     3257.61     46.06 o 
   6   0  12        0.82        4.66      3.35 o 
   7   0  12      673.37      662.03     20.53 o 
   8   0  12     2446.63     2352.74     63.94 o 
   9   0  12     1055.34     1053.06     35.58 o 
  10   0  12      546.35      558.08     25.97 o 
  11   0  12       49.16       38.93      6.17 o 
  12   0  12       11.50       13.13      4.42 o 
  13   0  12       20.48       11.65      4.76 o 
  14   0  12       28.29       36.09      8.57 o 
  15   0  12       51.57       54.32      6.80 o 
  16   0  12      103.52      126.30     10.61 o 
  17   0  12        4.58       11.27      4.13 o 
   1   1  12       58.44       60.04      3.45 o 
   2   1  12      402.54      423.34      7.14 o 
   3   1  12        2.88        5.42      1.62 o 
   4   1  12      331.42      331.87      7.42 o 
   5   1  12       45.50       45.39      3.82 o 
   6   1  12       54.04       38.56      3.72 o 
   7   1  12       46.30       64.39      5.44 o 
   8   1  12      270.96      272.22     10.75 o 
   9   1  12     2225.26     2288.80     40.81 o 
  10   1  12       48.40       58.60      6.10 o 
  11   1  12      846.88      835.65     16.82 o 
  12   1  12      225.86      231.97     11.21 o 
  13   1  12       96.97      100.92      6.62 o 
  14   1  12       57.03       68.17      5.52 o 
  15   1  12       10.52        7.77      2.52 o 
  16   1  12       26.98       34.19      5.20 o 
  17   1  12       19.83       21.54      3.62 o 
   0   2  12       77.29       79.30      7.82 o 
   1   2  12        8.70        3.05      2.36 o 
   2   2  12     1274.40     1252.82     19.83 o 
   3   2  12       77.72       64.99      5.12 o 
   4   2  12        4.11        9.63      2.31 o 
   5   2  12        8.58       12.26      2.21 o 
   6   2  12       33.85       28.77      3.19 o 
   7   2  12      360.27      365.13      9.50 o 
   8   2  12      193.63      203.92     10.74 o 
   9   2  12      386.07      404.63     10.47 o 
  10   2  12      818.23      845.16     19.84 o 
  11   2  12       84.67       94.84      6.66 o 
  12   2  12      548.37      564.07     15.08 o 
  13   2  12      239.75      248.70      9.26 o 
  14   2  12       22.32       31.36      3.85 o 
  15   2  12       10.88       20.06      4.53 o 
  16   2  12       16.80       14.46      4.43 o 
  17   2  12       10.80       12.39      4.06 o 
   1   3  12       11.45       11.12      3.21 o 
   2   3  12       94.01       94.11      8.65 o 
   3   3  12      390.75      382.35      9.42 o 
   4   3  12      980.80      969.38     16.82 o 
   5   3  12      120.53      114.71      6.93 o 
   6   3  12     1817.51     1845.99     24.42 o 
   7   3  12     2506.79     2383.77     30.35 o 
   8   3  12        0.15        1.31      1.82 o 
   9   3  12      818.11      811.72     14.19 o 
  10   3  12       11.90        9.09      2.64 o 
  11   3  12       64.97       52.19      4.83 o 
  12   3  12        0.49        7.67      2.37 o 
  13   3  12     1241.71     1265.61     26.56 o 
  14   3  12      418.57      432.55     16.08 o 
  15   3  12       11.25       28.41      4.94 o 
  16   3  12       36.78       34.82      6.61 o 
   0   4  12       19.19       21.86      5.69 o 
   1   4  12      180.72      173.83      8.77 o 
   2   4  12     1761.93     1691.75     29.00 o 
   3   4  12     1265.06     1162.45     26.90 o 
   4   4  12       98.40       77.86      6.20 o 
   5   4  12      562.20      584.35     13.32 o 
   6   4  12      421.49      454.54      9.04 o 
   7   4  12      302.19      293.57      7.39 o 
   8   4  12       11.75       16.75      2.64 o 
   9   4  12      194.65      186.88      7.99 o 
  10   4  12      667.48      587.98     15.04 o 
  11   4  12        1.17        2.18      2.95 o 
  12   4  12       53.70       52.87      6.74 o 
  13   4  12      231.11      224.91     11.31 o 
  14   4  12        4.93        7.43      3.46 o 
  15   4  12        2.39        8.92      4.54 o 
  16   4  12       58.67       68.14      8.82 o 
   1   5  12       19.99       18.05      4.78 o 
   2   5  12      489.85      442.05     14.92 o 
   3   5  12      568.33      539.18      9.81 o 
   4   5  12       17.54       16.07      2.93 o 
   5   5  12      106.75      119.84      8.78 o 
   6   5  12      190.52      169.41     11.42 o 
   7   5  12      141.56      124.39      8.26 o 
   8   5  12        0.03        4.33      3.25 o 
   9   5  12        7.04        8.75      3.87 o 
  10   5  12       26.59       19.41      5.45 o 
  11   5  12       34.95       36.69      7.09 o 
  12   5  12        1.77       -1.43      3.10 o 
  13   5  12       10.99       10.60      4.40 o 
  14   5  12      142.22      181.41     13.00 o 
  15   5  12       13.57       19.77      4.93 o 
   0   6  12        4.54        1.79      6.26 o 
   1   6  12      294.71      289.19     16.58 o 
   2   6  12        6.71       12.52      8.50 o 
   3   6  12      309.54      307.61     16.93 o 
   4   6  12       16.70       16.36      3.80 o 
   5   6  12       34.09       38.16      9.76 o 
   6   6  12       36.74       27.39      6.40 o 
   7   6  12       14.32        9.22      3.71 o 
   8   6  12      189.37      191.82     14.78 o 
   9   6  12       40.56       52.88      7.97 o 
  10   6  12        0.00        0.79      3.92 o 
  11   6  12       36.88       31.61      6.69 o 
  12   6  12       42.98       39.46      6.26 o 
  13   6  12       13.73       24.48      5.89 o 
   1   7  12        5.96        6.18      8.27 o 
   2   7  12       80.40       79.14     10.50 o 
   3   7  12        0.05        2.22      4.89 o 
   4   7  12        4.45        4.13      5.47 o 
   5   7  12       17.73       18.78      7.82 o 
   6   7  12       21.18       12.54      7.82 o 
   7   7  12      158.09      174.54     15.79 o 
   8   7  12      123.15      158.54     15.46 o 
   9   7  12       30.28       43.44     14.08 o 
  10   7  12       32.65       26.78      8.84 o 
  11   7  12        0.00        5.55     10.06 o 
   0   8  12      225.91      220.87     20.57 o 
   1   8  12        0.11        0.86      4.71 o 
   2   8  12        0.88        2.32      4.89 o 
   3   8  12       49.93       49.81      9.02 o 
   4   8  12      113.85      145.83     14.07 o 
   5   8  12        0.18       -0.62      5.59 o 
   6   8  12        9.32        2.68      5.37 o 
   7   8  12        2.83       -0.66      5.47 o 
   8   8  12       45.39       55.89     16.54 o 
   1   9  12       75.61       89.86     15.87 o 
   2   9  12       10.78        8.72      6.01 o 
   3   9  12      156.64      153.47     40.24 o 
   1   1  13      172.14      181.56      5.12 o 
   2   1  13       21.20       20.86      2.25 o 
   3   1  13       15.34       11.96      1.75 o 
   4   1  13      213.03      213.39      6.15 o 
   5   1  13       45.66       54.66      4.26 o 
   6   1  13      234.82      217.98      7.32 o 
   7   1  13     1582.89     1561.88     24.50 o 
   8   1  13     1598.48     1630.86     28.56 o 
   9   1  13        2.70        2.89      3.68 o 
  10   1  13       83.47       97.29      9.47 o 
  11   1  13       39.90       43.79      4.69 o 
  12   1  13      636.23      673.47     14.73 o 
  13   1  13       34.12       35.74      4.06 o 
  14   1  13        0.91        5.61      2.44 o 
  15   1  13      142.89      147.75      8.50 o 
  16   1  13        0.86        1.13      2.31 o 
  17   1  13       15.67       16.58      3.58 o 
   0   2  13      168.85      182.93     27.27 o 
   1   2  13      217.40      201.66      9.12 o 
   2   2  13      173.10      165.81      9.74 o 
   3   2  13       60.22       71.65      5.00 o 
   4   2  13      410.17      404.02      7.00 o 
   5   2  13        1.24        3.98      1.82 o 
   6   2  13        4.45        6.71      2.27 o 
   7   2  13      671.67      668.90     15.76 o 
   8   2  13     1056.78     1092.21     18.91 o 
   9   2  13      620.94      649.44     14.38 o 
  10   2  13      438.13      443.02     11.50 o 
  11   2  13      805.33      777.15     16.29 o 
  12   2  13        2.50        4.63      3.73 o 
  13   2  13        1.41        4.67      2.73 o 
  14   2  13      102.51      116.18     10.30 o 
  15   2  13       31.68       31.43      6.09 o 
  16   2  13       24.18       29.12      5.36 o 
  17   2  13        4.17        2.51      4.05 o 
   1   3  13       22.98       30.29      4.53 o 
   2   3  13        0.08        2.56      2.83 o 
   3   3  13       14.18       18.83      3.05 o 
   4   3  13      531.25      537.55     11.54 o 
   5   3  13       59.45       60.86      5.54 o 
   6   3  13      160.92      142.41      9.36 o 
   7   3  13      358.47      338.96      9.09 o 
   8   3  13       18.36       26.12      3.40 o 
   9   3  13      701.47      674.88     12.97 o 
  10   3  13        0.02        1.58      2.20 o 
  11   3  13      471.57      504.68     12.63 o 
  12   3  13       17.43       24.79      4.39 o 
  13   3  13        1.45        3.30      2.59 o 
  14   3  13       55.38       58.40      8.61 o 
  15   3  13       56.22       52.87      6.56 o 
  16   3  13       12.64       12.08      6.00 o 
   0   4  13      114.39      112.07     11.62 o 
   1   4  13      169.05      159.67      8.39 o 
   2   4  13       25.68       29.07      5.03 o 
   3   4  13      120.80      108.21      7.96 o 
   4   4  13        0.28        2.59      2.42 o 
   5   4  13      440.42      439.23     12.85 o 
   6   4  13        0.79       -0.34      1.68 o 
   7   4  13        6.61       10.54      2.02 o 
   8   4  13        3.32        1.71      1.90 o 
   9   4  13      178.47      146.44      7.29 o 
  10   4  13        0.19        4.60      3.19 o 
  11   4  13      117.51      114.86     11.16 o 
  12   4  13      111.10      119.15     12.51 o 
  13   4  13       92.42       94.39      9.17 o 
  14   4  13       37.42       32.59      5.78 o 
  15   4  13        7.52        3.56      4.01 o 
   1   5  13       46.64       48.87      6.50 o 
   2   5  13       25.09       27.93      4.98 o 
   3   5  13       11.79       11.24      5.84 o 
   4   5  13      196.41      200.35      7.59 o 
   5   5  13      957.51      928.30     21.86 o 
   6   5  13       51.81       48.96      5.62 o 
   7   5  13       56.54       57.47      6.23 o 
   8   5  13       15.96       13.73      3.93 o 
   9   5  13       33.52       49.65      6.37 o 
  10   5  13       13.42       13.87      5.18 o 
  11   5  13        5.01        4.59      6.46 o 
  12   5  13        0.60        7.40      4.49 o 
  13   5  13       17.56       19.90      5.06 o 
  14   5  13        0.11        2.22      3.72 o 
   0   6  13      438.63      456.05     29.96 o 
   1   6  13      165.34      191.68     15.02 o 
   2   6  13       75.47       77.37     10.59 o 
   3   6  13       20.14       15.65      6.26 o 
   4   6  13        7.20        8.50      5.37 o 
   5   6  13        4.71       -1.02      5.59 o 
   6   6  13       13.50       16.99      6.71 o 
   7   6  13       38.97       50.83     22.13 o 
   8   6  13        0.01        8.72      5.43 o 
   9   6  13       58.50       62.81      9.01 o 
  10   6  13      186.46      185.10     20.98 o 
  11   6  13       98.51      119.59     29.96 o 
  12   6  13        8.99        8.96      7.42 o 
   1   7  13       92.57       99.63     11.85 o 
   2   7  13        0.02       -1.07      4.71 o 
   3   7  13       26.63       18.55      6.32 o 
   4   7  13       15.56       21.00      6.75 o 
   5   7  13      176.33      221.04     16.52 o 
   6   7  13      146.37      144.57     14.93 o 
   7   7  13        1.31        0.14      5.21 o 
   8   7  13      205.25      251.84     18.03 o 
   9   7  13        6.36       11.18      8.94 o 
  10   7  13        1.78        7.15      6.71 o 
   0   8  13       76.37       94.79     16.54 o 
   1   8  13        2.49       -4.39      4.39 o 
   2   8  13        4.70        4.19      5.59 o 
   3   8  13       14.36        2.24      5.37 o 
   4   8  13      144.43      154.92     16.77 o 
   5   8  13       20.10       17.89      9.61 o 
   6   8  13       10.57       15.45      6.87 o 
   7   8  13        0.42       -0.65      5.15 o 
   0   0  14      417.94      428.99     16.84 o 
   1   0  14      103.52      106.85      7.00 o 
   2   0  14      238.94      237.29     15.10 o 
   3   0  14      940.90      912.39     16.61 o 
   4   0  14      625.50      580.60     12.92 o 
   5   0  14     1963.27     1985.76     33.16 o 
   6   0  14     2737.20     2781.96     51.00 o 
   7   0  14      101.18      104.54     10.33 o 
   8   0  14      253.26      263.74     24.96 o 
   9   0  14     1835.64     1766.14     50.67 o 
  10   0  14      730.77      765.94     32.02 o 
  11   0  14     2093.54     2185.25     60.53 o 
  12   0  14       16.70       10.80      4.46 o 
  13   0  14      363.65      381.25     17.23 o 
  14   0  14     1224.10     1257.68     33.98 o 
  15   0  14      365.95      390.91     15.58 o 
  16   0  14        2.34        0.59      5.53 o 
   1   1  14        0.05        2.64      2.08 o 
   2   1  14      381.92      394.73      7.86 o 
   3   1  14      154.34      147.66      4.62 o 
   4   1  14      175.23      181.56      5.33 o 
   5   1  14     1639.97     1573.19     21.34 o 
   6   1  14      164.70      174.83      9.26 o 
   7   1  14      284.23      267.40     10.06 o 
   8   1  14       75.44       74.26      7.18 o 
   9   1  14      942.67      973.17     21.79 o 
  10   1  14      142.02      153.89     14.00 o 
  11   1  14      320.80      334.37     10.61 o 
  12   1  14      145.11      178.69     10.24 o 
  13   1  14      422.45      432.25     11.53 o 
  14   1  14        1.20        7.32      2.50 o 
  15   1  14       20.16       23.93      3.70 o 
  16   1  14       11.90       15.34      3.91 o 
   0   2  14       85.98       84.05     20.34 o 
   1   2  14      938.63      902.93     20.69 o 
   2   2  14      450.47      443.38     25.88 o 
   3   2  14       17.98       32.93      4.44 o 
   4   2  14       23.18       22.09      1.91 o 
   5   2  14      434.40      440.76      9.77 o 
   6   2  14      226.16      217.52      6.92 o 
   7   2  14      237.55      251.80      8.43 o 
   8   2  14       55.10       48.07      4.63 o 
   9   2  14       47.47       48.67      5.03 o 
  10   2  14      644.18      647.04     16.97 o 
  11   2  14       76.42       81.20      6.30 o 
  12   2  14       20.72       25.74      3.92 o 
  13   2  14        5.96        5.49      2.90 o 
  14   2  14       66.33       55.25      8.57 o 
  15   2  14       71.69       84.90      7.26 o 
  16   2  14       49.13       47.14      6.44 o 
   1   3  14     1295.84     1235.22     25.02 o 
   2   3  14      458.83      456.21     14.24 o 
   3   3  14       25.99       30.52      4.81 o 
   4   3  14      115.21      120.20      8.41 o 
   5   3  14       42.59       40.72      4.13 o 
   6   3  14      282.79      274.12     10.15 o 
   7   3  14       57.02       55.57      4.52 o 
   8   3  14       80.53       78.45      5.66 o 
   9   3  14      621.41      604.02     12.35 o 
  10   3  14      324.15      317.38     17.52 o 
  11   3  14      126.71      137.97      9.45 o 
  12   3  14        8.26        5.76      3.19 o 
  13   3  14       44.72       47.38      6.96 o 
  14   3  14        3.19       11.33      4.56 o 
  15   3  14      166.29      197.28     14.44 o 
   0   4  14       31.75       29.33      6.66 o 
   1   4  14      105.81      110.84     12.84 o 
   2   4  14       36.59       32.71      4.73 o 
   3   4  14       17.95       13.56      4.26 o 
   4   4  14        3.19        2.45      2.77 o 
   5   4  14      514.57      471.32     12.24 o 
   6   4  14        3.98        0.38      3.61 o 
   7   4  14      104.80      101.69      7.40 o 
   8   4  14      151.81      134.16      8.57 o 
   9   4  14       40.36       44.13      5.45 o 
  10   4  14       73.87       74.81      9.32 o 
  11   4  14        0.81        8.70      5.12 o 
  12   4  14       33.69       52.86      8.65 o 
  13   4  14       77.74       78.38      8.45 o 
  14   4  14      136.31      139.31     16.39 o 
   1   5  14      312.77      295.30     10.81 o 
   2   5  14       35.67       21.93      5.17 o 
   3   5  14        5.36       -0.90      5.27 o 
   4   5  14        4.11        0.36      4.62 o 
   5   5  14      175.43      182.51     17.44 o 
   6   5  14       21.19       20.12      9.84 o 
   7   5  14      329.46      291.81     22.09 o 
   8   5  14       58.30       62.22      9.15 o 
   9   5  14       64.12       70.21     10.44 o 
  10   5  14        6.07       13.99      7.11 o 
  11   5  14        5.84       19.05     14.31 o 
  12   5  14       56.45       51.70     11.58 o 
  13   5  14      113.40       89.73     11.88 o 
   0   6  14      122.37      120.72     18.78 o 
   1   6  14        8.66        7.85      7.82 o 
   2   6  14       36.72       17.66      6.96 o 
   3   6  14      771.11      771.05     30.63 o 
   4   6  14       33.67       39.55      9.01 o 
   5   6  14        9.97       15.46      7.60 o 
   6   6  14       84.11       75.40     11.33 o 
   7   6  14        3.44        1.18      5.47 o 
   8   6  14        0.87        1.32      5.28 o 
   9   6  14      264.24      246.39     16.17 o 
  10   6  14       26.48       46.05     10.50 o 
  11   6  14      611.62      630.52     59.69 o 
  12   6  14       12.08       13.91      7.93 o 
   1   7  14       38.88       28.13      7.88 o 
   2   7  14      275.13      267.77     16.99 o 
   3   7  14        6.60       -1.22      4.71 o 
   4   7  14       20.08       30.61      8.27 o 
   5   7  14      160.88      160.80     16.01 o 
   6   7  14      120.90      102.68     16.54 o 
   7   7  14      226.60      255.38     18.27 o 
   8   7  14       60.98       72.54     11.92 o 
   9   7  14       59.64       71.54     20.12 o 
   0   8  14       51.92       33.98     11.62 o 
   1   8  14      154.98      180.54     16.40 o 
   2   8  14        3.44        4.22      5.59 o 
   3   8  14        3.76        7.74      6.11 o 
   4   8  14       42.21       40.55      9.34 o 
   5   8  14       19.86        8.59      6.48 o 
   6   8  14        6.28        8.05      6.01 o 
   1   1  15       27.27       31.49      2.87 o 
   2   1  15       83.59       98.57      4.53 o 
   3   1  15      535.02      520.74     10.23 o 
   4   1  15      537.17      537.56      9.85 o 
   5   1  15        7.11       11.04      2.30 o 
   6   1  15      969.33      959.70     16.37 o 
   7   1  15      539.46      565.64     14.12 o 
   8   1  15       27.36       17.21      4.11 o 
   9   1  15       53.89       58.10      6.46 o 
  10   1  15       49.17       48.42      7.31 o 
  11   1  15      156.22      153.98      7.83 o 
  12   1  15      601.34      621.68     15.24 o 
  13   1  15      250.24      251.41      9.79 o 
  14   1  15       42.58       44.20      4.66 o 
  15   1  15      220.45      216.63     10.08 o 
  16   1  15      542.02      530.50     18.16 o 
   0   2  15     1992.90     2015.11     49.90 o 
   1   2  15       46.03       44.67      7.87 o 
   2   2  15      219.21      209.41     10.77 o 
   3   2  15      698.99      667.28     18.23 o 
   4   2  15      201.83      184.06      8.36 o 
   5   2  15      193.85      187.74      7.56 o 
   6   2  15      121.45      142.13      6.82 o 
   7   2  15       47.59       46.08      4.57 o 
   8   2  15      112.63      118.14      6.47 o 
   9   2  15       36.20       25.04      4.57 o 
  10   2  15      115.96      113.13      7.63 o 
  11   2  15       57.21       73.49      6.04 o 
  12   2  15      329.57      331.46     11.25 o 
  13   2  15       74.21       82.44      6.89 o 
  14   2  15        7.19        8.67      3.35 o 
  15   2  15      252.38      285.37     15.93 o 
   1   3  15      944.33      939.76     21.78 o 
   2   3  15       65.94       80.85      7.30 o 
   3   3  15        3.84       -3.74      3.74 o 
   4   3  15       90.73       78.85      5.63 o 
   5   3  15       31.24       30.32      3.89 o 
   6   3  15       33.42       30.07      4.42 o 
   7   3  15       59.97       64.19      4.74 o 
   8   3  15      155.13      166.01      7.47 o 
   9   3  15      169.94      164.44      8.02 o 
  10   3  15       50.79       44.46      6.83 o 
  11   3  15       58.35       43.73      6.52 o 
  12   3  15        1.17        0.48      4.18 o 
  13   3  15        0.01       11.23      4.14 o 
  14   3  15        0.06        4.72      3.99 o 
  15   3  15        4.32       -0.59      4.56 o 
   0   4  15      301.55      260.56     29.06 o 
   1   4  15      113.09      112.04      8.61 o 
   2   4  15       12.61       20.86      4.29 o 
   3   4  15       15.66       24.27      4.73 o 
   4   4  15        3.08        4.08      3.88 o 
   5   4  15       55.25       45.82      5.15 o 
   6   4  15       27.57       21.82      3.93 o 
   7   4  15       97.25      101.57      9.84 o 
   8   4  15       54.80       52.06      5.75 o 
   9   4  15       23.44       28.85      6.71 o 
  10   4  15       32.40       16.23      7.62 o 
  11   4  15       12.40       17.10      5.59 o 
  12   4  15       87.31      114.30     12.69 o 
  13   4  15       55.86       73.08     11.96 o 
  14   4  15      113.14      110.17     12.61 o 
   1   5  15       22.01       21.60      4.26 o 
   2   5  15       78.92       88.55     15.20 o 
   3   5  15       71.92       84.36     11.70 o 
   4   5  15       28.61       37.71      8.84 o 
   5   5  15        0.31        0.89      4.74 o 
   6   5  15      308.24      331.94     19.76 o 
   7   5  15      107.67       85.08     10.31 o 
   8   5  15        7.47        5.88      4.79 o 
   9   5  15       53.73       65.22      9.83 o 
  10   5  15       19.73       11.28      6.98 o 
  11   5  15        2.62       11.85      7.59 o 
  12   5  15       99.88       93.06     23.03 o 
  13   5  15       77.37       80.03     21.01 o 
   0   6  15      192.10      192.26     24.14 o 
   1   6  15        4.02        4.94      5.84 o 
   2   6  15       50.71       48.45      9.92 o 
   3   6  15       70.78       75.43     11.78 o 
   4   6  15       10.77        0.80      5.79 o 
   5   6  15        0.02       -0.08      5.35 o 
   6   6  15       10.67       12.03      6.66 o 
   7   6  15        0.34       -5.81      5.81 o 
   8   6  15      188.91      214.95     19.44 o 
   9   6  15       83.41      112.98     12.37 o 
  10   6  15      285.71      309.21     43.15 o 
  11   6  15       36.45       37.88     11.01 o 
   1   7  15       24.88       19.79      7.25 o 
   2   7  15        6.39        5.45      5.66 o 
   3   7  15       96.42       96.14     13.10 o 
   4   7  15       34.12       37.06      9.34 o 
   5   7  15       38.54       59.73     10.62 o 
   6   7  15        0.75        7.68      8.27 o 
   7   7  15        7.19        5.24      6.55 o 
   8   7  15      107.68      123.72     15.34 o 
   0   8  15      266.74      248.14     24.14 o 
   1   8  15        0.76        6.51      6.30 o 
   2   8  15        0.45       -5.21      5.21 o 
   3   8  15       46.32       65.80     10.96 o 
   4   8  15       35.02       15.65      7.83 o 
   0   0  16       24.39       27.50      5.59 o 
   1   0  16       27.24       24.73      3.84 o 
   2   0  16      103.94      115.11      7.78 o 
   3   0  16      740.37      728.62     17.34 o 
   4   0  16      218.60      229.24      8.58 o 
   5   0  16     1392.77     1294.36     25.63 o 
   6   0  16      567.69      569.95     38.54 o 
   7   0  16       56.92       47.38      7.38 o 
   8   0  16      105.56      116.92     11.59 o 
   9   0  16       28.76       25.80      7.95 o 
  10   0  16      322.75      316.57     22.44 o 
  11   0  16        0.14       12.19      7.15 o 
  12   0  16       94.03       97.17     10.66 o 
  13   0  16      246.28      267.12     16.35 o 
  14   0  16      913.53      946.56     29.54 o 
  15   0  16     1280.48     1365.28     37.30 o 
   1   1  16     1119.47     1040.76     21.23 o 
   2   1  16      252.19      259.63      9.63 o 
   3   1  16      103.31      121.19      5.94 o 
   4   1  16       97.79      117.10      5.57 o 
   5   1  16        0.13       -0.65      1.68 o 
   6   1  16      282.21      271.38      8.41 o 
   7   1  16        0.50        2.63      2.76 o 
   8   1  16       22.58       34.10      5.26 o 
   9   1  16        4.83        0.73      3.24 o 
  10   1  16      110.58      122.57     11.07 o 
  11   1  16      151.28      178.90     10.16 o 
  12   1  16       35.71       38.99      5.43 o 
  13   1  16        0.77        3.77      2.40 o 
  14   1  16       45.18       44.59      6.71 o 
  15   1  16        6.59       11.35      4.32 o 
   0   2  16       26.85       64.90      9.61 o 
   1   2  16      399.94      449.58     14.99 o 
   2   2  16      566.90      551.06     16.72 o 
   3   2  16      194.50      235.93     11.44 o 
   4   2  16        9.36       10.73      3.00 o 
   5   2  16       14.23       16.85      2.27 o 
   6   2  16       71.80       74.46      6.85 o 
   7   2  16       66.52       65.78      5.08 o 
   8   2  16       37.35       32.04      4.01 o 
   9   2  16        0.20        2.76      2.70 o 
  10   2  16        7.50        7.21      3.11 o 
  11   2  16       40.35       33.54      5.07 o 
  12   2  16      157.22      158.63     12.99 o 
  13   2  16        4.24        8.65      3.87 o 
  14   2  16      110.79      108.11      9.34 o 
  15   2  16        3.22       12.54      4.70 o 
   1   3  16       23.07       15.96      4.35 o 
   2   3  16     2108.00     2076.81     36.83 o 
   3   3  16      574.47      565.63     16.98 o 
   4   3  16      842.73      805.79     20.82 o 
   5   3  16       44.76       41.92      5.47 o 
   6   3  16       36.89       38.49      4.89 o 
   7   3  16       15.24       15.42      3.82 o 
   8   3  16       41.15       43.82      6.93 o 
   9   3  16        0.27        2.27      3.31 o 
  10   3  16      157.56      135.26      9.84 o 
  11   3  16       17.52       18.46      5.55 o 
  12   3  16       23.68       27.47      7.23 o 
  13   3  16       82.38       82.25     11.13 o 
  14   3  16       33.99       29.72      6.40 o 
   0   4  16      217.90      199.94     16.10 o 
   1   4  16       79.35       88.88      7.99 o 
   2   4  16      990.45      958.46     22.50 o 
   3   4  16      575.21      541.43     18.01 o 
   4   4  16       10.95       13.34      4.59 o 
   5   4  16      117.61      117.43     11.84 o 
   6   4  16      272.08      259.18     14.40 o 
   7   4  16      135.76      125.37     10.24 o 
   8   4  16       30.08       23.01      6.27 o 
   9   4  16       21.21       16.87      5.97 o 
  10   4  16       45.88       33.64      9.72 o 
  11   4  16        3.34        1.95      6.43 o 
  12   4  16       43.83       31.17     20.12 o 
  13   4  16        3.03        5.18      6.43 o 
   1   5  16       10.26        5.37      5.37 o 
   2   5  16        0.66       -1.79      4.74 o 
   3   5  16       24.22       19.98      8.72 o 
   4   5  16       12.43        9.46      6.11 o 
   5   5  16       17.98        8.69      6.71 o 
   6   5  16      256.87      248.33     18.99 o 
   7   5  16       65.37       57.36     11.57 o 
   8   5  16      163.37      184.81     17.25 o 
   9   5  16       67.30       48.85      8.82 o 
  10   5  16        8.60       14.66      7.57 o 
  11   5  16        3.06        6.80      6.93 o 
  12   5  16       64.76       53.54     12.86 o 
   0   6  16        0.58        2.24      7.15 o 
   1   6  16       16.51       20.18     10.28 o 
   2   6  16        9.79       15.03      6.62 o 
   3   6  16       29.49       57.26     10.30 o 
   4   6  16        8.17        0.95      5.21 o 
   5   6  16       25.27       17.40      7.88 o 
   6   6  16       71.92       62.28     11.15 o 
   7   6  16       50.48       31.38     15.43 o 
   8   6  16       71.78      111.99     14.90 o 
   9   6  16       67.49       61.23     11.96 o 
  10   6  16      136.44      165.21     33.76 o 
   1   7  16       46.03       49.27      9.84 o 
   2   7  16       68.70       59.81     10.75 o 
   3   7  16        0.05       -2.24     11.18 o 
   4   7  16       10.35       19.73      7.73 o 
   5   7  16        1.27        2.89      6.11 o 
   6   7  16       54.39       48.21     16.10 o 
   7   7  16       14.28       15.13      7.63 o 
   1   1  17        2.81       10.82      2.89 o 
   2   1  17       77.20      101.78      5.61 o 
   3   1  17      116.22      119.94      6.88 o 
   4   1  17      139.48      141.24     11.49 o 
   5   1  17        7.02        3.99      4.00 o 
   6   1  17       21.22       24.84      4.56 o 
   7   1  17      163.85      180.25      9.83 o 
   8   1  17       58.72       58.56      5.95 o 
   9   1  17        2.02        3.83      3.34 o 
  10   1  17       24.68       20.77      5.53 o 
  11   1  17       24.23       13.92      4.06 o 
  12   1  17        0.32        5.18      3.04 o 
  13   1  17       96.05       94.79      7.72 o 
  14   1  17        0.29        5.49      3.68 o 
   0   2  17     1016.59      942.56     32.55 o 
   1   2  17      779.89      714.96     19.67 o 
   2   2  17       23.81       25.63      5.11 o 
   3   2  17      497.35      470.74     15.92 o 
   4   2  17        1.13       -0.61      2.92 o 
   5   2  17       18.97       14.22      3.18 o 
   6   2  17       34.80       35.45      4.43 o 
   7   2  17        7.04        5.26      2.99 o 
   8   2  17       34.33       29.03      5.50 o 
   9   2  17      113.19      114.43      8.98 o 
  10   2  17        2.64        9.56      4.09 o 
  11   2  17        2.05        1.45      3.64 o 
  12   2  17       23.77       31.18      6.63 o 
  13   2  17       68.78       59.75      8.44 o 
  14   2  17        2.35        6.59      4.11 o 
   1   3  17      555.10      528.35     16.64 o 
   2   3  17       45.15       46.68      6.24 o 
   3   3  17        0.69       -0.40      4.07 o 
   4   3  17      196.59      221.26     11.68 o 
   5   3  17       75.74       69.76      7.71 o 
   6   3  17        1.94        6.76      5.02 o 
   7   3  17        0.24        3.42      3.45 o 
   8   3  17        0.24       -0.53      3.46 o 
   9   3  17       80.74       92.47      9.56 o 
  10   3  17        5.52       11.82      5.29 o 
  11   3  17       24.77       19.06      7.83 o 
  12   3  17        2.36        2.72      6.93 o 
  13   3  17        0.17        1.75      6.62 o 
   0   4  17       98.55      128.93     19.90 o 
   1   4  17      508.25      508.36     16.09 o 
   2   4  17        5.75        0.17      5.49 o 
   3   4  17       19.26        9.68      3.81 o 
   4   4  17      118.35      117.41      9.49 o 
   5   4  17       15.73       14.06      4.70 o 
   6   4  17        0.03        3.07      3.90 o 
   7   4  17       11.36        1.84      4.59 o 
   8   4  17        0.08        7.50      4.99 o 
   9   4  17        7.59        3.88      4.97 o 
  10   4  17       17.97       11.65     10.76 o 
  11   4  17        7.69       11.24      7.25 o 
  12   4  17        4.34        9.05      9.39 o 
   1   5  17        0.61        8.47      5.81 o 
   2   5  17       97.59      110.55     29.51 o 
   3   5  17        9.90       19.20      7.57 o 
   4   5  17      210.72      204.40     18.89 o 
   5   5  17      492.17      498.26     25.40 o 
   6   5  17        1.29        5.44      6.93 o 
   7   5  17       27.16       30.78      9.23 o 
   8   5  17        1.43       -0.38      5.98 o 
   9   5  17        0.90        4.87      5.12 o 
  10   5  17        5.43        9.07      5.44 o 
  11   5  17        7.72        1.12      6.32 o 
   0   6  17       16.68        2.24      7.60 o 
   1   6  17        0.13       -2.13      5.35 o 
   2   6  17        1.24       12.56      6.76 o 
   3   6  17       16.48        9.33      6.62 o 
   4   6  17       20.12       18.59      7.82 o 
   5   6  17      286.16      313.93     20.30 o 
   6   6  17       36.81       28.66      9.42 o 
   7   6  17        6.24        4.90      6.48 o 
   8   6  17       51.39       53.71     24.14 o 
   1   7  17       26.07       19.71      7.88 o 
   2   7  17      112.47      137.63     15.77 o 
   3   7  17        4.36        7.05      6.11 o 
   4   7  17       32.61       32.03      8.97 o 
   5   7  17       25.74       51.83     11.01 o 
   0   0  18       64.93       63.94     15.20 o 
   1   0  18        0.07        1.91      4.58 o 
   2   0  18      476.75      434.02     22.10 o 
   3   0  18      500.67      447.56     22.76 o 
   4   0  18      823.45      845.85     32.17 o 
   5   0  18       33.91       41.10      6.77 o 
   6   0  18       38.48       36.45      6.97 o 
   7   0  18       17.39       20.24      5.38 o 
   8   0  18      109.53      104.67     11.11 o 
   9   0  18      151.09      139.46     12.93 o 
  10   0  18        6.42        1.74      5.53 o 
  11   0  18      248.29      221.63     22.56 o 
  12   0  18       37.59       51.18     24.81 o 
  13   0  18       12.80       20.26      6.20 o 
   1   1  18      277.47      263.60     12.11 o 
   2   1  18      324.94      306.00     13.16 o 
   3   1  18       47.97       25.06      5.09 o 
   4   1  18      100.69      103.87      9.31 o 
   5   1  18       43.21       30.39      4.63 o 
   6   1  18      133.83      146.05      8.48 o 
   7   1  18       90.88       92.26      7.10 o 
   8   1  18       52.14       41.81      5.33 o 
   9   1  18       34.91       28.73      6.99 o 
  10   1  18        1.81        4.05      3.94 o 
  11   1  18        3.10       16.53      5.04 o 
  12   1  18      348.24      401.82     15.23 o 
  13   1  18       12.94       11.10      4.26 o 
   0   2  18      448.01      378.39     31.52 o 
   1   2  18        1.36       11.41      3.76 o 
   2   2  18      242.22      252.48     12.25 o 
   3   2  18       22.47       29.45      5.11 o 
   4   2  18       10.27        7.71      3.62 o 
   5   2  18       39.97       32.52      8.33 o 
   6   2  18       60.23       65.05      5.75 o 
   7   2  18       19.32        5.74      3.32 o 
   8   2  18        0.27        3.81      3.38 o 
   9   2  18        2.90        4.90      3.51 o 
  10   2  18       10.64       19.28      4.89 o 
  11   2  18        1.22       13.25      4.82 o 
  12   2  18       81.39       68.92     10.84 o 
  13   2  18        3.01       15.56      8.94 o 
   1   3  18      120.84      103.72      9.27 o 
   2   3  18      662.30      630.56     18.82 o 
   3   3  18      311.94      308.23     13.44 o 
   4   3  18        0.45        0.39      3.23 o 
   5   3  18        0.29       -1.65      2.88 o 
   6   3  18       66.45       75.49      9.62 o 
   7   3  18        7.93        5.29      3.94 o 
   8   3  18       73.49       85.92      8.97 o 
   9   3  18        8.55        8.88      4.84 o 
  10   3  18       77.78       60.49     11.52 o 
  11   3  18        3.12        4.94      9.39 o 
  12   3  18       38.72       35.74      9.66 o 
   0   4  18      214.22      205.00     15.90 o 
   1   4  18       57.36       61.90      7.17 o 
   2   4  18       18.36       10.01      4.28 o 
   3   4  18      412.75      385.30     19.36 o 
   4   4  18       13.18        8.93      4.04 o 
   5   4  18        5.75       -2.91      5.47 o 
   6   4  18      206.77      211.59     19.73 o 
   7   4  18       72.09       78.15     13.42 o 
   8   4  18        6.34        0.20      4.63 o 
   9   4  18        8.70        5.24      5.43 o 
  10   4  18        1.28        1.82      6.12 o 
  11   4  18        5.50        6.95      6.98 o 
   1   5  18       10.94       10.43      6.62 o 
   2   5  18       47.33       46.66     19.90 o 
   3   5  18      275.26      331.64     37.33 o 
   4   5  18       91.12       96.53     18.55 o 
   5   5  18       16.18       16.99      8.22 o 
   6   5  18      256.34      266.85     20.61 o 
   7   5  18      156.40      163.01     18.37 o 
   8   5  18        9.52       20.55      7.93 o 
   9   5  18        3.55        1.92      4.73 o 
   0   6  18       25.51       33.09     12.97 o 
   1   6  18        0.29       -5.06      5.06 o 
   2   6  18        1.01        4.02      8.50 o 
   3   6  18       21.07       15.11      7.74 o 
   4   6  18        0.78       -4.92      5.35 o 
   5   6  18      111.97      114.88     15.43 o 
   6   6  18       32.65       30.81      9.56 o 
   7   6  18       81.61       77.56     13.09 o 
   1   7  18      170.55      175.17     17.86 o 
   2   7  18       59.36       50.13     12.07 o 
   1   1  19       28.33       23.97      6.76 o 
   2   1  19       63.35       58.67      7.00 o 
   3   1  19       15.27       10.00      4.00 o 
   4   1  19       23.74       17.54      4.81 o 
   5   1  19      173.87      174.16     12.33 o 
   6   1  19      254.49      272.87     13.66 o 
   7   1  19        5.90        4.59      3.01 o 
   8   1  19        9.21        8.38      3.42 o 
   9   1  19       12.46       11.47      3.95 o 
  10   1  19        6.09        7.19      4.58 o 
  11   1  19       11.96       11.36      4.80 o 
  12   1  19       77.34       84.32      9.89 o 
   0   2  19        0.02       -2.01      4.43 o 
   1   2  19      281.49      250.91     13.22 o 
   2   2  19      125.24      116.78     10.00 o 
   3   2  19        0.03       -2.50      3.36 o 
   4   2  19       49.76       62.13     12.20 o 
   5   2  19        7.95        4.25      3.72 o 
   6   2  19        2.32        1.95      3.96 o 
   7   2  19        7.12        8.75      3.87 o 
   8   2  19        0.72        7.75      4.20 o 
   9   2  19        5.20        7.99      4.38 o 
  10   2  19       14.46       10.36      5.08 o 
  11   2  19       41.01       56.47     10.12 o 
  12   2  19        1.85       -5.78      8.72 o 
   1   3  19       41.65       55.27     10.78 o 
   2   3  19       30.31       18.81      4.69 o 
   3   3  19        6.31        6.67      3.79 o 
   4   3  19       46.62       45.62     10.00 o 
   5   3  19       98.74      110.98     10.61 o 
   6   3  19        8.92       15.28      5.18 o 
   7   3  19        0.01        1.01      3.67 o 
   8   3  19        0.02       -3.50      3.50 o 
   9   3  19      187.59      220.01     17.53 o 
  10   3  19       62.39       85.68     11.55 o 
  11   3  19       54.58       53.84     27.05 o 
   0   4  19       99.17      111.90     23.92 o 
   1   4  19       43.87       26.72      5.24 o 
   2   4  19        5.62       10.82      4.06 o 
   3   4  19       20.43       13.18      5.12 o 
   4   4  19       91.06       81.96      9.93 o 
   5   4  19      559.54      570.15     28.19 o 
   6   4  19      187.58      170.30     18.01 o 
   7   4  19       46.91       58.07     14.75 o 
   8   4  19        9.71        4.61      6.11 o 
   9   4  19       26.54       34.73      7.96 o 
  10   4  19        8.40        7.67      5.97 o 
   1   5  19        0.16       -1.25      5.98 o 
   2   5  19      146.14      175.87     18.48 o 
   3   5  19       12.64       21.88      8.20 o 
   4   5  19      114.28      141.55     16.93 o 
   5   5  19       20.97        5.24      6.66 o 
   6   5  19       26.10       27.01     13.19 o 
   7   5  19       81.35       85.90     13.58 o 
   8   5  19       26.12       25.13      8.91 o 
   0   6  19        0.36        7.60     10.73 o 
   1   6  19       72.51       93.36     13.73 o 
   2   6  19       97.02      109.94     20.12 o 
   3   6  19      170.58      169.64     30.85 o 
   4   6  19       11.90        1.41      6.48 o 
   5   6  19        6.33        0.13      8.05 o 
   0   0  20       80.93       38.90     12.07 o 
   1   0  20        0.10        1.04      4.39 o 
   2   0  20        5.93        9.95      5.81 o 
   3   0  20        6.98       -3.94      3.94 o 
   4   0  20      395.51      375.67     21.89 o 
   5   0  20       43.69       23.31     15.87 o 
   6   0  20       24.68       27.36      9.61 o 
   7   0  20      250.75      232.87     14.83 o 
   8   0  20      110.57      115.54     15.66 o 
   9   0  20       33.33       31.23     10.03 o 
  10   0  20       73.20       71.86     12.46 o 
  11   0  20       47.23       68.68     21.01 o 
   1   1  20       61.37       71.67      7.91 o 
   2   1  20       25.66       32.31      5.81 o 
   3   1  20       36.16       19.42      5.05 o 
   4   1  20       22.01       18.75      5.00 o 
   5   1  20       29.70       29.36      5.77 o 
   6   1  20       44.51       59.58      7.79 o 
   7   1  20      237.47      251.55     13.47 o 
   8   1  20        2.72        2.81      4.04 o 
   9   1  20       51.22       58.09      8.03 o 
  10   1  20        2.70        8.47      5.58 o 
  11   1  20       37.43       44.43      9.20 o 
   0   2  20       84.87       90.13     12.30 o 
   1   2  20        8.65       17.78      4.31 o 
   2   2  20       15.85       20.22      4.89 o 
   3   2  20       12.74       10.00      6.91 o 
   4   2  20       89.43       69.23     12.52 o 
   5   2  20        3.91        4.92      5.10 o 
   6   2  20       46.37       44.80      6.76 o 
   7   2  20       42.06       42.78      6.71 o 
   8   2  20        0.41        7.64      4.22 o 
   9   2  20       25.54       20.21      6.65 o 
  10   2  20        8.83       11.34      5.10 o 
  11   2  20      136.40      156.07     16.04 o 
   1   3  20       13.52        5.87      3.87 o 
   2   3  20       20.89       18.59      6.26 o 
   3   3  20      109.88       96.99      9.10 o 
   4   3  20       70.70       64.03      7.65 o 
   5   3  20        0.31       -3.11      3.11 o 
   6   3  20        0.13       -0.96      4.07 o 
   7   3  20       37.71       31.10      8.81 o 
   8   3  20       10.80       18.36      8.06 o 
   9   3  20       89.34      135.11     19.06 o 
  10   3  20        0.05       -2.41      4.93 o 
   0   4  20       39.87       30.85     12.52 o 
   1   4  20        0.00       -1.93      4.51 o 
   2   4  20       63.86       48.20     10.06 o 
   3   4  20        0.73        4.92      5.69 o 
   4   4  20       11.33        3.18      5.84 o 
   5   4  20      283.25      324.89     23.41 o 
   6   4  20       75.62       72.15     12.60 o 
   7   4  20       38.90       52.78     11.85 o 
   8   4  20       35.91       45.84     10.42 o 
   1   5  20        0.45       -3.99     14.53 o 
   2   5  20        4.42       -5.26      5.26 o 
   3   5  20       27.58       20.12     11.62 o 
   4   5  20       52.70       43.47     10.59 o 
   5   5  20       73.81      114.84     17.21 o 
   6   5  20      210.14      206.91     40.69 o 
   0   6  20       35.89       51.42     14.75 o 
   1   6  20       18.70       32.19     12.52 o 
   1   1  21        3.70        4.68      3.51 o 
   2   1  21       16.12        9.10      4.31 o 
   3   1  21       27.30       37.63      6.37 o 
   4   1  21        6.23        4.34      3.74 o 
   5   1  21      155.87      140.61     11.55 o 
   6   1  21        2.92        1.31      3.96 o 
   7   1  21      208.30      187.35     13.87 o 
   8   1  21        3.69        3.38      3.74 o 
   9   1  21      240.28      289.26     16.43 o 
  10   1  21       32.68       36.47      8.58 o 
   0   2  21       13.50       21.36      7.63 o 
   1   2  21       13.26        8.66      4.22 o 
   2   2  21       40.65       26.86      5.52 o 
   3   2  21       28.12       27.10      5.54 o 
   4   2  21        1.71       -2.22      3.13 o 
   5   2  21        0.64       -0.04      3.57 o 
   6   2  21       82.07       82.05      9.62 o 
   7   2  21        2.22        6.62      4.18 o 
   8   2  21       73.43       63.31      9.95 o 
   9   2  21        1.81       -1.33      4.26 o 
   1   3  21       66.73       55.16      7.13 o 
   2   3  21       12.51        3.03      5.84 o 
   3   3  21       35.72       39.11      6.16 o 
   4   3  21       17.98        5.87      4.07 o 
   5   3  21        3.96        3.28      5.68 o 
   6   3  21       11.91       11.71      7.46 o 
   7   3  21       64.80       72.74     13.37 o 
   8   3  21        9.23       13.85      7.19 o 
   0   4  21        2.30       10.28      8.94 o 
   1   4  21       17.64       14.77     14.31 o 
   2   4  21       21.33       33.81      8.66 o 
   3   4  21       13.40       12.49      6.75 o 
   4   4  21        1.21        7.97      6.16 o 
   5   4  21      108.80      109.03     14.99 o 
   6   4  21        9.65       11.58      6.71 o 
   1   5  21        1.01       -4.39      5.15 o 
   2   5  21        2.08        4.09      6.11 o 
   3   5  21        5.90       -3.20      7.15 o 
   0   0  22      163.83      177.05     25.93 o 
   1   0  22        3.34        3.34      6.11 o 
   2   0  22       30.88       18.05      7.83 o 
   3   0  22      397.72      459.87     25.24 o 
   4   0  22      253.44      280.18     23.79 o 
   5   0  22      100.60      160.08     18.33 o 
   6   0  22       59.96       56.76     11.07 o 
   7   0  22      192.86      185.22     26.60 o 
   8   0  22       27.93       21.13      8.72 o 
   1   1  22        3.16        6.81      4.22 o 
   2   1  22        0.10        0.63      3.65 o 
   3   1  22        0.38        3.03      3.87 o 
   4   1  22        2.85       11.60      4.73 o 
   5   1  22      113.16      138.96     11.59 o 
   6   1  22        0.21        0.42      3.98 o 
   7   1  22      160.33      193.50     14.17 o 
   8   1  22       12.01       10.50      4.98 o 
   0   2  22       53.98       34.33     10.51 o 
   1   2  22       83.98      107.98     10.20 o 
   2   2  22       26.07       18.20      8.20 o 
   3   2  22        3.39        9.90      4.60 o 
   4   2  22       11.44       12.42      4.75 o 
   5   2  22        3.08       10.17      4.77 o 
   6   2  22       61.15       77.58      9.09 o 
   7   2  22      145.32      150.41     14.71 o 
   8   2  22       29.76       29.06     13.86 o 
   1   3  22      282.07      318.61     16.52 o 
   2   3  22       23.35       17.79      5.22 o 
   3   3  22       78.83       63.99      8.13 o 
   4   3  22       65.82       77.58     10.32 o 
   5   3  22       41.68       44.92      8.83 o 
   6   3  22        5.21        3.37      5.84 o 
   0   4  22       39.23       22.36     12.52 o 
   1   4  22       41.89       30.61      8.97 o 
   2   4  22        0.52       -3.10      5.47 o 
   3   4  22       54.03       30.89     15.65 o 
   4   4  22        4.49        1.87      8.94 o 
   1   1  23        0.00       -3.61      3.61 o 
   2   1  23      163.46      190.81     13.91 o 
   3   1  23        9.86        8.86      4.73 o 
   4   1  23        6.88        5.09      4.32 o 
   5   1  23       15.53       17.44      5.61 o 
   6   1  23       93.61      112.86     10.82 o 
   0   2  23       21.22       18.81      7.57 o 
   1   2  23       33.35       44.66      7.34 o 
   2   2  23       40.35       18.34      5.49 o 
   3   2  23       44.24       42.48      7.11 o 
   4   2  23       36.18       26.41      6.29 o 
   5   2  23        0.03        9.68      4.51 o 
   1   3  23        8.42       15.21      6.18 o 
   2   3  23        0.26       -3.74      3.74 o 
   3   3  23        0.24       -4.07      4.07 o 
   0   0  24       70.08       60.81     16.10 o 
   1   0  24        4.82        7.87      6.75 o 
   2   0  24        5.22        1.10     12.74 o 
   3   0  24       99.75      145.71     17.95 o 
   1   1  24       54.52       60.70      8.29 o 
   2   1  24       18.27       12.13      5.61 o 
   3   1  24        0.21       -3.84      4.41 o 
                                                 
